# Supplementary material for: Thresholds for the presence of glacial megafauna in central Europe during the last 60,000 years
Source: Sci Rep. 2022 Nov 21;12:20055. doi: 10.1038/s41598-022-22464-x (PMC9681729; doi:10.1038/s41598-022-22464-x)
Supplement: Supplementary file 2 — Supplementary Information 2. [file 41598_2022_22464_MOESM2_ESM.xlsx]

## Sheet: Sheet1
Table S1. ELSA Stack Sample Information. For each stack sample there are given the respective core depth, sampled core, and age in yr b2k. For the samples that were analyzed for n-alkanes or Lithium isotopes, the respective values are documented.
[yr b2k]	[#]	[m]							ACL C25-C33	[per mil]
Age	Sample number	Core Depth	Sampled Core	SMF	HM3	HM4	AU3	AU4	n-alkanes	δ7Li
14	1	0.05	SMF1	1
26.6	2	0.15	SMF1	1					28.2831
39.2	3	0.25	SMF1	1
51.8	4	0.35	SMF1	1
64.4	5	0.435	SMF1	1					29.4836
77	6	0.35	SMF2	1					29.4866
89.6	7	0.45	SMF2	1
102.2	8	0.55	SMF2	1					29.3016
114.8	9	0.65	SMF2	1
127.4	10	0.74	SMF2	1					29.1497
140	11	0.83	SMF2	1
209.067	12	0.93	SMF2	1					28.912	-3.25344
278.133	13	1.03	SMF2	1
347.2	14	1.13	SMF2	1
416.267	15	1.23	SMF2	1					29.1661
485.333	16	1.33	SMF2	1
554.4	17	1.43	SMF2	1						0.0850843
623.467	18	1.53	SMF2	1					29.2074
681.429	19	1.63	SMF2	1
728.286	20	1.73	SMF2	1					29.1835
775.143	21	1.85	SMF2	1
822	22	1.72	HM4			1
868.857	23	1.76	HM4			1			29.2387
915.714	24	1.835	HM4			1			29.0737
962.571	25	1.905	HM4			1
1009.43	26	1.93	HM4			1			28.9352
1056.29	27	2.02	HM4			1			29.4082
1103.14	28	2.115	HM4			1				-4.3
1150	29	2.215	HM4			1
1195.65	30	2.165	HM3		1
1241.3	31	2.245	HM3		1
1286.96	32	2.4	HM4			1			28.5426
1332.61	33	2.48	HM4			1
1378.26	34	2.565	HM4			1				-5.329
1423.91	35	2.655	HM4			1
1469.57	36	2.745	HM4			1
1515.22	37	2.83	HM4			1			29.1145
1560.87	38	2.91	HM4			1
1664.89	39	2.98	HM4			1
1783.51	40	3.015	HM4			1				-4.43419
1902.13	41	3.105	HM4			1
2020.74	42	3.45	HM3		1
2139.36	43	3.535	HM3		1					-3.58842
2257.98	44	3.635	HM3		1				28.6675
2376.6	45	3.73	HM3		1
2495.21	46	3.81	HM3		1
2613.83	47	3.67	HM4			1
2732.45	48	3.755	HM4			1
2851.06	49	3.84	HM4			1
2969.68	50	3.925	HM4			1			29.0194
3088.3	51	4.02	HM4			1
3206.91	52	4.115	HM4			1			29.1059	-2.9516
3325.53	53	4.18	HM4			1
3444.15	54	4.235	HM3		1
3562.77	55	4.335	HM3		1
3681.38	56	4.425	HM3		1
3800	57	4.515	HM3		1
3967.94	58	4.5	HM4			1				-3.85767
4135.88	59	4.605	HM4			1
4303.82	60	4.715	HM4			1			28.9647
4471.76	61	4.82	HM4			1
4639.69	62	4.925	HM4			1
4807.63	63	5.03	HM4			1				-6.44017
4975.57	64	5.115	HM3		1				28.3632
5143.51	65	5.185	HM3		1
5311.45	66	5.27	HM3		1
5479.39	67	5.37	HM3		1
5647.33	68	5.47	HM3		1				28.8197
5815.27	69	5.57	HM3		1					-6.13994
5983.21	70	5.665	HM3		1				29.1966
6165	71	5.875	HM4			1
6348.33	72	5.96	HM4			1
6531.67	73	6.185	HM3		1					-9.32363
6715	74	6.31	HM3		1				28.9656
6898.33	75	6.42	HM3		1
7081.67	76	6.52	HM3		1					-3.81107
7265	77	6.61	HM3		1
7448.33	78	6.69	HM3		1				29.0712
7631.67	79	6.79	HM3		1
7815	80	6.905	HM3		1
7998.33	81	6.785	HM4			1
8181.67	82	6.885	HM4			1			29.0358
8252.17	83	6.975	HM4			1
8310.14	84	7.065	HM4			1				-10.6221
8368.12	85	7.15	HM4			1			28.7527
8426.09	86	7.065	HM3		1
8484.06	87	7.145	HM3		1
8542.03	88	7.215	HM3		1				28.0898	-8.17507
8600	89	7.325	HM4			1
8867.5	90	7.405	HM4			1
9135	91	7.495	HM4			1
9402.5	92	7.59	HM4			1			28.2806
9670	93	7.69	HM4			1				-3.6
9937.5	94	7.79	HM4			1
10205	95	7.855	HM4			1			28.6339	-7.55078
10472.5	96	7.92	HM4			1
10740	97	8.02	HM4			1
11221.5	98	8.112	HM4			1			28.304
11703	99	8.185	HM4			1
11854	100	8.24	HM4			1			28.0726	-8.05636
12005	101	8.325	HM4			1
12156	102	8.415	HM4			1
12307	103	8.505	HM4			1
12458	104	8.6	HM4			1			28.5966
12609	105	8.69	HM4			1
12760	106	8.78	HM4			1
12784	107	8.865	HM4			1
12808	108	8.91	HM4			1			28.8307
12832	109	9.02	HM4			1
12856	110	9.085	HM4			1			28.158
12880	111	9.14	HM4			1
13010	112	8.92	HM3		1				28.4573
13140	113	8.975	HM3		1
13270	114	9.05	HM3		1
13400	115	9.15	HM3		1				28.8207
13491.6	116	9.25	HM3		1
13583.3	117	9.35	HM3		1				28.9647
13674.9	118	9.45	HM3		1
13766.5	119	9.55	HM3		1					-4.90832
13858.2	120	9.65	HM3		1				29.1638
13949.8	121	9.73	HM3		1
14041.4	122	10.12	HM3		1					-3.11193
14133	123	10.21	HM3		1
14224.7	124	10.31	HM3		1				28.1872
14316.3	125	10.38	HM3		1				28.3859
14407.9	126	10.485	HM3		1					-2.20305
14499.6	127	10.2	HM4			1
14591.2	128	10.3	HM4			1
14682.8	129	10.4	HM4			1			30.3089
14692.1	130	10.5	HM4			1			30.3901	-1.69501
14692.1	131	14.08	AU3				1
14692.2	132	14.2	AU3				1		30.3016
14692.2	133	14.28	AU3				1
14692.3	134	14.365	AU3				1			-1.87785
14692.3	135	14.46	AU3				1		30.2759
14692.4	136	14.55	AU3				1
14692.4	137	14.635	AU3				1		30.253
14692.5	138	14.715	AU3				1
14692.6	139	14.79	AU3				1
14692.6	140	14.875	AU3				1		30.2598	-1.90359
14692.7	141	14.965	AU3				1
14692.7	142	15.08	AU3				1
14692.8	143	15.205	AU3				1
14692.8	144	15.29	AU3				1
14692.9	145	15.41	AU3				1		30.0393
14692.9	146	15.54	AU3				1
14693	147	15.625	AU3				1
14979	148	15.705	AU3				1
15264.9	149	15.8	AU3				1
15550.9	150	15.92	AU3				1		30.0985
15836.9	151	16.705	AU3				1
16122.8	152	16.785	AU4					1
16408.8	153	16.865	AU4					1
16694.8	154	16.935	AU4					1
16980.7	155	17.03	AU4					1	30.1814
17266.7	156	17.135	AU4					1
17552.6	157	17.235	AU4					1
17838.6	158	17.33	AU4					1
18124.6	159	17.43	AU4					1
18410.5	160	16.935	AU3				1		30.2043
18696.5	161	16.965	AU3				1
18982.5	162	17.045	AU3				1
19268.4	163	17.125	AU3				1
19554.4	164	17.21	AU3				1
19840.4	165	17.3	AU3				1		30.2696
20126.3	166	17.38	AU3				1
20412.3	167	17.465	AU3				1
20698.2	168	17.55	AU3				1
20984.2	169	17.625	AU3				1
21270.2	170	17.715	AU3				1		30.3979
21556.1	171	17.82	AU3				1
21842.1	172	17.935	AU3				1
22128.1	173	18.79	AU3				1
22414	174	18.89	AU4					1
22700	175	18.995	AU4					1	30.7099
23220	176	19.1	AU4					1
23340	177	19.2	AU4					1
23369.1	178	19.29	AU4					1
23398.2	179	19.365	AU4					1
23427.3	180	19.445	AU4					1	30.1998
23456.4	181	19.71	AU4					1
23485.5	182	19.81	AU4					1
23514.5	183	19.91	AU4					1
23543.6	184	20.02	AU4					1
23572.7	185	20.13	AU4					1	30.355
23601.8	186	20.23	AU4					1
23630.9	187	20.325	AU4					1
23660	188	20.43	AU4					1		-0.795162
23689.1	189	20.645	AU4					1
23718.2	190	20.76	AU4					1	30.2023
23747.3	191	20.875	AU4					1
23776.4	192	20.985	AU4					1
23805.5	193	21.1	AU4					1
23834.5	194	21.21	AU4					1
23863.6	195	21.33	AU4					1	30.2082
23892.7	196	21.44	AU4					1
23921.8	197	21.65	AU4					1		-0.79917
23950.9	198	21.745	AU4					1
23980	199	21.84	AU4					1
24009.1	200	21.96	AU4					1
24038.2	201	22.085	AU4					1
24067.3	202	22.2	AU4					1
24096.4	203	21.825	AU3				1
24125.5	204	21.925	AU3				1
24154.5	205	22	AU3				1		30.0068
24183.6	206	22.085	AU3				1
24212.7	207	22.19	AU3				1
24241.8	208	22.31	AU3				1
24270.9	209	22.435	AU3				1
24300	210	22.545	AU3				1		30.0273	-0.752972
24329.1	211	22.64	AU3				1
24358.2	212	23.17	AU4					1
24387.3	213	23.255	AU4					1
24416.4	214	23.345	AU4					1
24445.5	215	23.45	AU4					1	30.0516
24474.5	216	23.55	AU4					1
24503.6	217	23.655	AU4					1
24532.7	218	23.78	AU4					1
24561.8	219	23.92	AU4					1
24590.9	220	24.045	AU4					1	30.094
24620	221	24.15	AU4					1
24678.4	222	24.25	AU4					1
24736.8	223	24.35	AU4					1
24795.2	224	24.45	AU4					1
24853.5	225	24.55	AU4					1	30.1377
24911.9	226	24.65	AU4					1
24970.3	227	24.75	AU4					1
25028.7	228	24.84	AU4					1
25087.1	229	24.925	AU4					1
25145.5	230	25.02	AU4					1	30.1715
25203.9	231	25.12	AU4					1
25262.3	232	25.22	AU4					1
25320.6	233	25.33	AU4					1
25379	234	25.45	AU4					1
25437.4	235	25.55	AU4					1	30.1351
25495.8	236	25.65	AU4					1
25554.2	237	25.75	AU4					1
25612.6	238	25.85	AU4					1
25671	239	25.935	AU4					1
25729.4	240	26.025	AU4					1	30.0036
25787.7	241	26.115	AU4					1
25846.1	242	26.21	AU4					1
25904.5	243	26.305	AU4					1
25962.9	244	26.435	AU4					1
26021.3	245	26.545	AU4					1	30.1592
26079.7	246	26.635	AU4					1
26138.1	247	26.74	AU4					1
26196.5	248	26.84	AU4					1
26254.8	249	26.935	AU4					1
26313.2	250	27.03	AU4					1	30.1406
26371.6	251	27.13	AU4					1
26430	252	27.23	AU4					1
26445.9	253	27.33	AU4					1
26461.7	254	27.44	AU4					1
26477.6	255	27.59	AU4					1	30.3108
26493.4	256	27.645	AU4					1
26509.3	257	27.76	AU4					1
26525.1	258	27.845	AU4					1
26541	259	27.93	AU4					1
26556.9	260	28.02	AU4					1
26572.7	261	28.115	AU4					1
26588.6	262	28.2	AU4					1
26604.4	263	28.3	AU4					1
26620.3	264	28.425	AU4					1
26636.1	265	28.56	AU4					1
26652	266	28.665	AU4					1
26667.9	267	28.76	AU4					1	29.9399
26683.7	268	28.86	AU4					1
26699.6	269	28.96	AU4					1
26715.4	270	29.06	AU4					1	30.0666
26731.3	271	29.16	AU4					1
26747.1	272	29.26	AU4					1
26763	273	29.36	AU4					1
26778.9	274	29.455	AU4					1
26794.7	275	29.55	AU4					1
26810.6	276	29.65	AU4					1
26826.4	277	29.75	AU4					1	30.0337
26842.3	278	29.85	AU4					1
26858.1	279	29.95	AU4					1
26874	280	30.05	AU4					1
26889.9	281	30.15	AU4					1
26905.7	282	30.25	AU4					1
26921.6	283	30.35	AU4					1
26937.4	284	30.45	AU4					1	29.9638
26953.3	285	30.55	AU4					1		-1.67232
26969.1	286	30.65	AU4					1
26985	287	30.75	AU4					1
27000.9	288	30.85	AU4					1
27016.7	289	30.95	AU4					1
27032.6	290	31.05	AU4					1
27048.4	291	31.15	AU4					1	29.9994
27064.3	292	31.25	AU4					1
27080.1	293	31.35	AU4					1
27096	294	31.445	AU4					1
27111.9	295	31.55	AU4					1		-1.6581
27127.7	296	31.65	AU4					1
27143.6	297	31.75	AU4					1
27159.4	298	31.85	AU4					1
27175.3	299	31.95	AU4					1
27191.1	300	32.05	AU4					1	29.9363
27207	301	32.15	AU4					1
27222.9	302	32.25	AU4					1
27238.7	303	32.35	AU4					1
27254.6	304	32.445	AU4					1
27270.4	305	32.55	AU4					1	29.8582
27286.3	306	32.65	AU4					1
27302.1	307	32.75	AU4					1
27318	308	32.85	AU4					1
27333.9	309	32.95	AU4					1
27349.7	310	33.05	AU4					1	29.829
27365.6	311	33.15	AU4					1
27381.4	312	33.25	AU4					1
27397.3	313	33.35	AU4					1
27413.1	314	33.445	AU4					1
27429	315	33.55	AU4					1	29.8741
27444.9	316	33.65	AU4					1
27460.7	317	33.75	AU4					1
27476.6	318	33.85	AU4					1
27492.4	319	33.95	AU4					1
27508.3	320	34.05	AU4					1	29.3476
27524.1	321	34.15	AU4					1
27540	322	34.25	AU4					1
27574.3	323	34.35	AU4					1	28.7604
27608.6	324	34.445	AU4					1
27642.9	325	34.55	AU4					1	29.1655
27677.1	326	34.65	AU4					1
27711.4	327	34.75	AU4					1
27745.7	328	34.85	AU4					1
27780	329	34.96	AU4					1
27803.3	330	35.26	AU3				1		30.1487
27826.7	331	35.36	AU3				1
27850	332	35.46	AU3				1
27873.3	333	35.56	AU3				1
27896.7	334	35.66	AU3				1
27920	335	35.76	AU3				1		30.0145
27943.3	336	35.86	AU3				1
27966.7	337	35.965	AU3				1
27990	338	35.7	AU4					1
28013.3	339	35.8	AU4					1
28036.7	340	35.895	AU4					1	30.0361
28060	341	36.185	AU3				1
28064	342	36.25	AU3				1
28068	343	36.35	AU3				1
28072	344	36.45	AU3				1
28076	345	36.55	AU3				1		29.9774
28080	346	36.65	AU3				1
28084	347	36.745	AU3				1
28088	348	36.62	AU4					1
28092	349	36.72	AU4					1
28096	350	36.825	AU4					1	29.9167
28100	351	37.05	AU3				1
28118.8	352	37.15	AU3				1
28137.5	353	37.25	AU3				1
28156.2	354	37.35	AU3				1
28175	355	37.45	AU3				1		29.873
28193.8	356	37.55	AU3				1
28212.5	357	37.65	AU3				1
28231.2	358	37.755	AU3				1
28250	359	37.82	AU3				1
28267.5	360	37.75	AU4					1	30.0488
28285	361	37.85	AU4					1
28302.5	362	37.95	AU4					1
28320	363	38.05	AU4					1
28337.5	364	38.15	AU4					1
28355	365	38.25	AU4					1	29.8681
28372.5	366	38.35	AU4					1
28390	367	38.45	AU4					1
28407.5	368	38.55	AU4					1
28425	369	38.65	AU4					1
28442.5	370	38.75	AU4					1	29.9055
28460	371	38.85	AU4					1
28477.5	372	38.95	AU4					1
28495	373	39.05	AU4					1
28512.5	374	39.15	AU4					1
28530	375	39.25	AU4					1	29.835
28547.5	376	39.35	AU4					1
28565	377	39.45	AU4					1
28582.5	378	39.55	AU4					1
28600	379	39.65	AU4					1
28675	380	39.75	AU4					1	28.9096
28750	381	39.85	AU4					1	28.6713
28825	382	39.95	AU4					1
28900	383	40.05	AU4					1	29.2717
28920	384	40.15	AU4					1
28940	385	40.25	AU4					1	29.5891
28960	386	40.45	AU3				1
28980	387	40.55	AU3				1
29000	388	40.65	AU3				1
29020	389	40.75	AU3				1
29040	390	40.85	AU3				1		29.8832
29060	391	40.955	AU3				1
29080	392	40.75	AU4					1
29100	393	40.85	AU4					1
29120	394	40.95	AU4					1
29140	395	41.05	AU4					1	30.0366
29160	396	41.15	AU4					1
29180	397	41.25	AU4					1
29200	398	41.45	AU3				1
29220	399	41.55	AU3				1
29240	400	41.65	AU3				1		30.2113
29260	401	41.75	AU3				1
29280	402	41.86	AU3				1
29300	403	41.8	AU4					1
29320	404	41.9	AU4					1
29340	405	41.99	AU4					1	29.8253
29360	406	42.075	AU4					1
29380	407	42.29	AU3				1
29400	408	42.39	AU3				1
29420	409	42.49	AU3				1
29440	410	42.59	AU3				1		29.8983
29460	411	42.69	AU3				1
29480	412	42.79	AU3				1
29500	413	42.89	AU3				1
29520	414	42.83	AU4					1
29540	415	42.93	AU4					1	30.0984
29560	416	43.02	AU4					1
29580	417	43.22	AU3				1
29600	418	43.32	AU3				1
29620	419	43.42	AU3				1
29640	420	43.52	AU3				1		29.8455
29660	421	43.64	AU3				1
29680	422	43.69	AU4					1
29700	423	43.79	AU4					1
29720	424	43.89	AU4					1
29740	425	43.99	AU4					1	29.7812
29760	426	44.095	AU4					1
29780	427	44.205	AU4					1
29800	428	44.315	AU4					1
29820	429	44.435	AU4					1
29840	430	44.55	AU4					1
29860	431	44.65	AU4					1
29880	432	44.75	AU4					1
29900	433	44.85	AU4					1
29920	434	44.95	AU4					1
29940	435	45.05	AU4					1	29.9063
29960	436	45.15	AU4					1
29980	437	45.25	AU4					1
30000	438	45.35	AU4					1
30020	439	45.45	AU4					1
30040	440	45.55	AU4					1
30060	441	45.65	AU4					1
30080	442	45.77	AU4					1
30100	443	45.89	AU4					1
30120	444	45.99	AU4					1
30140	445	46.09	AU4					1	29.8705
30160	446	46.19	AU4					1
30180	447	46.28	AU4					1
30200	448	46.36	AU4					1
30220	449	46.41	AU4					1
30240	450	46.41	AU3				1		29.9024
30260	451	46.5	AU3				1
30280	452	46.57	AU3				1
30300	453	46.635	AU3				1
30322	454	46.72	AU3				1
30344.1	455	46.82	AU3				1
30366.1	456	46.915	AU3				1
30388.1	457	46.82	AU4					1
30410.1	458	46.94	AU4					1
30432.2	459	47.05	AU4					1
30454.2	460	47.15	AU4					1	30.0676
30476.2	461	47.25	AU4					1
30498.2	462	47.35	AU4					1
30520.3	463	47.45	AU4					1
30542.3	464	47.55	AU4					1
30564.3	465	47.65	AU4					1	29.8938
30586.3	466	47.75	AU4					1
30608.4	467	47.85	AU4					1
30630.4	468	47.95	AU4					1
30652.4	469	48.05	AU4					1
30674.4	470	48.15	AU4					1
30696.5	471	48.25	AU4					1
30718.5	472	48.35	AU4					1
30740.5	473	48.45	AU4					1
30762.5	474	48.55	AU4					1
30784.6	475	48.65	AU4					1	29.8827
30806.6	476	48.75	AU4					1
30828.6	477	48.85	AU4					1
30850.6	478	48.95	AU4					1
30872.7	479	49.05	AU4					1
30894.7	480	49.15	AU4					1
30916.7	481	49.25	AU4					1
30938.7	482	49.35	AU4					1
30960.8	483	49.45	AU4					1
30982.8	484	49.6	AU4					1
31004.8	485	49.7	AU4					1	29.9821
31026.8	486	49.8	AU4					1
31048.9	487	49.9	AU4					1
31070.9	488	50	AU4					1
31092.9	489	50.1	AU4					1
31114.9	490	50.2	AU4					1
31137	491	50.3	AU4					1
31159	492	50.4	AU4					1
31181	493	50.55	AU4					1
31203	494	50.65	AU4					1
31225.1	495	50.75	AU4					1	29.9656
31247.1	496	50.85	AU4					1
31269.1	497	50.95	AU4					1
31291.1	498	51.05	AU4					1
31313.2	499	51.15	AU4					1
31335.2	500	51.25	AU4					1	30.0249
31357.2	501	51.35	AU4					1
31379.2	502	51.45	AU4					1
31401.3	503	51.55	AU4					1		-0.838701
31423.3	504	51.65	AU4					1
31445.3	505	51.75	AU4					1	30.1904
31467.3	506	51.85	AU4					1
31489.4	507	51.95	AU4					1
31511.4	508	52.05	AU4					1
31533.4	509	52.15	AU4					1
31555.4	510	52.25	AU4					1
31577.5	511	52.35	AU4					1
31599.5	512	52.45	AU4					1
31621.5	513	52.55	AU4					1
31643.5	514	52.65	AU4					1
31665.6	515	52.75	AU4					1	30.0803
31687.6	516	52.85	AU4					1
31709.6	517	52.95	AU4					1
31731.6	518	53.05	AU4					1
31753.7	519	53.15	AU4					1
31775.7	520	53.25	AU4					1
31797.7	521	53.35	AU4					1
31819.7	522	53.45	AU4					1
31841.8	523	53.55	AU4					1
31863.8	524	53.65	AU4					1
31885.8	525	53.75	AU4					1	29.9134
31907.8	526	53.85	AU4					1
31929.9	527	53.95	AU4					1
31951.9	528	54.05	AU4					1
31973.9	529	54.15	AU4					1
31995.9	530	54.26	AU4					1
32018	531	54.38	AU4					1
32040	532	54.45	AU4					1
32105.7	533	54.475	AU4					1
32171.4	534	54.55	AU4					1
32237.1	535	54.65	AU4					1	29.5568
32302.9	536	54.75	AU4					1
32368.6	537	54.85	AU4					1	29.4548
32434.3	538	54.95	AU4					1	29.3493
32500	539	55.05	AU4					1
32553.8	540	55.15	AU4					1	29.9425
32607.5	541	55.25	AU4					1
32661.2	542	55.35	AU4					1
32715	543	55.45	AU4					1	29.8965
32768.8	544	55.55	AU4					1
32822.5	545	55.65	AU4					1	29.9719
32876.2	546	55.75	AU4					1
32930	547	55.85	AU4					1
32983.8	548	55.95	AU4					1
33037.5	549	56.05	AU4					1
33091.2	550	56.15	AU4					1	29.8705
33145	551	56.25	AU4					1
33198.8	552	56.35	AU4					1
33252.5	553	56.45	AU4					1
33306.2	554	56.55	AU4					1
33360	555	56.65	AU4					1	29.7287
33407.5	556	56.75	AU4					1
33455	557	56.85	AU4					1	29.1477
33502.5	558	56.95	AU4					1
33550	559	57.05	AU4					1
33597.5	560	57.15	AU4					1
33645	561	57.25	AU4					1
33692.5	562	57.35	AU4					1
33740	563	57.45	AU4					1
33760.8	564	57.55	AU4					1
33781.7	565	57.65	AU4					1	29.9264
33802.5	566	57.75	AU4					1
33823.3	567	57.85	AU4					1
33844.2	568	57.95	AU4					1
33865	569	58.05	AU4					1
33885.8	570	58.15	AU4					1
33906.7	571	58.25	AU4					1
33927.5	572	58.35	AU4					1
33948.3	573	58.45	AU4					1
33969.2	574	58.55	AU4					1
33990	575	58.65	AU4					1	29.9039
34010.8	576	58.75	AU4					1
34031.7	577	58.85	AU4					1
34052.5	578	58.95	AU4					1
34073.3	579	59.05	AU4					1
34094.2	580	59.15	AU4					1
34115	581	59.25	AU4					1
34135.8	582	59.35	AU4					1
34156.7	583	59.45	AU4					1
34177.5	584	59.55	AU4					1
34198.3	585	59.65	AU4					1	30.0442
34219.2	586	59.75	AU4					1
34240	587	59.85	AU4					1
34260.8	588	59.95	AU4					1
34281.7	589	60.05	AU4					1
34302.5	590	60.15	AU4					1
34323.3	591	60.25	AU4					1
34344.2	592	60.35	AU4					1
34365	593	60.45	AU4					1
34385.8	594	60.55	AU4					1
34406.7	595	60.65	AU4					1	29.9034
34427.5	596	60.75	AU4					1
34448.3	597	60.85	AU4					1
34469.2	598	60.95	AU4					1
34490	599	61.05	AU4					1
34510.8	600	61.15	AU4					1	29.9059
34531.7	601	61.25	AU4					1
34552.5	602	61.85	AU4					1
34573.3	603	61.575	AU3				1
34594.2	604	61.685	AU3				1
34615	605	61.805	AU3				1
34635.8	606	61.83	AU4					1
34656.7	607	61.93	AU4					1
34677.5	608	62.03	AU4					1
34698.3	609	62.13	AU4					1
34719.2	610	62.23	AU4					1
34740	611	62.33	AU4					1
34814	612	62.44	AU4					1
34888	613	62.55	AU4					1
34962	614	62.65	AU4					1
35036	615	62.75	AU4					1	29.9529
35110	616	62.85	AU4					1
35184	617	62.95	AU4					1
35258	618	63.05	AU4					1
35332	619	63.145	AU3				1
35406	620	63.25	AU3				1		29.6468
35480	621	63.35	AU3				1
35532.4	622	63.45	AU3				1
35584.8	623	63.55	AU3				1		29.3533
35637.1	624	63.65	AU3				1
35689.5	625	63.75	AU3				1
35741.9	626	63.85	AU3				1		29.4501
35794.3	627	63.95	AU3				1
35846.7	628	64.05	AU3				1
35899	629	64.15	AU3				1		29.4979
35951.4	630	64.25	AU3				1
36003.8	631	64.35	AU3				1
36056.2	632	64.45	AU3				1		29.4247
36108.6	633	64.55	AU3				1
36161	634	64.65	AU3				1
36213.3	635	64.75	AU3				1		29.117
36265.7	636	64.85	AU3				1
36318.1	637	64.95	AU3				1
36370.5	638	65.05	AU3				1		29.1892
36422.9	639	65.15	AU3				1
36475.2	640	65.255	AU3				1		29.2734
36527.6	641	65.365	AU3				1
36580	642	65.48	AU3				1		29.0084
36729.1	643	65.71	AU4					1
36878.2	644	65.825	AU4					1	29.0867
37027.3	645	65.935	AU4					1
37176.4	646	66.045	AU4					1	29.0328
37325.5	647	66.15	AU4					1
37474.5	648	66.25	AU4					1	29.2909
37623.6	649	66.35	AU4					1
37772.7	650	66.45	AU4					1	29.6037
37921.8	651	66.575	AU4					1
38070.9	652	66.775	AU3				1		29.3294
38220	653	66.865	AU3				1
38284.6	654	66.955	AU3				1		29.008
38349.2	655	67.05	AU3				1
38413.8	656	67.15	AU3				1		29.3056
38478.5	657	67.25	AU3				1
38543.1	658	67.35	AU3				1		29.3325
38607.7	659	67.45	AU3				1
38672.3	660	67.55	AU3				1
38736.9	661	67.65	AU3				1		29.4927
38801.5	662	67.75	AU3				1
38866.2	663	67.85	AU3				1
38930.8	664	67.95	AU3				1		29.7326
38995.4	665	68.05	AU3				1
39060	666	68.15	AU3				1
39124.6	667	68.25	AU3				1		29.4418
39189.2	668	68.35	AU3				1
39253.8	669	68.45	AU3				1
39318.5	670	68.55	AU3				1		29.5581
39383.1	671	68.65	AU3				1
39447.7	672	68.75	AU3				1
39512.3	673	68.85	AU3				1		29.558
39576.9	674	68.95	AU3				1
39641.5	675	69.05	AU3				1		29.6799
39706.2	676	69.15	AU3				1
39770.8	677	69.25	AU3				1		29.5264
39835.4	678	69.35	AU3				1		29.43
39900	679	69.45	AU3				1		29.3161
39920	680	69.55	AU3				1
39940	681	69.65	AU3				1		28.7945
39960	682	69.75	AU3				1		29.1144
39980	683	69.85	AU3				1		29.2493
40000	684	69.95	AU3				1
40020	685	69.815	AU4					1	29.1242
40040	686	69.925	AU4					1
40060	687	70	AU4					1	28.8638
40080	688	70.06	AU4					1
40100	689	70.15	AU4					1	29.1831
40120	690	70.25	AU4					1
40140	691	70.35	AU4					1	29.388
40160	692	70.45	AU4					1		-3.16423
40202	693	70.59	AU4					1	29.6757
40244	694	70.69	AU4					1
40286	695	70.79	AU4					1	29.688
40328	696	70.875	AU4					1
40370	697	70.9175	AU4					1
40413	698	70.965	AU4					1	29.5643
40456	699	71.05	AU4					1
40499	700	71.15	AU4					1	29.6429
40542	701	71.25	AU4					1
40585	702	71.35	AU4					1
40628	703	71.45	AU4					1	29.5973
40671	704	71.55	AU4					1	29.6613	-1.34957
40714	705	71.65	AU4					1
40757	706	71.75	AU4					1	29.6072
40800	707	71.85	AU4					1	29.5967
41000	708	71.95	AU4					1	29.4071
41076.7	709	72.05	AU4					1	29.3271
41153.3	710	72.15	AU4					1
41230	711	72.25	AU4					1	29.4355
41306.7	712	72.35	AU4					1	29.3008
41383.3	713	72.45	AU4					1	29.4257
41460	714	72.61	AU4					1	29.3365
41484.5	715	72.71	AU4					1	29.5183
41509.1	716	72.8	AU4					1	29.3829
41533.6	717	72.85	AU4					1
41558.2	718	72.91	AU4					1	29.5393
41582.7	719	73.01	AU4					1	29.5065
41607.3	720	73.11	AU4					1
41631.8	721	73.21	AU4					1	29.4939
41656.4	722	73.31	AU4					1
41680.9	723	73.43	AU4					1	29.334
41705.5	724	73.55	AU4					1
41730	725	73.65	AU4					1	29.6018
41754.5	726	73.75	AU4					1
41779.1	727	73.85	AU4					1	29.6343
41803.6	728	73.95	AU4					1
41828.2	729	74.05	AU4					1	29.5633
41852.7	730	74.15	AU4					1
41877.3	731	74.25	AU4					1	29.5921
41901.8	732	74.35	AU4					1
41926.4	733	74.45	AU4					1	29.6395
41950.9	734	74.55	AU4					1
41975.5	735	74.65	AU4					1	29.6474
42000	736	74.75	AU4					1
42040	737	74.85	AU4					1	29.5228
42080	738	74.95	AU4					1
42120	739	75.05	AU4					1	29.4396
42160	740	75.15	AU4					1
42200	741	75.25	AU4					1	29.5283
42240	742	75.35	AU4					1
42340	743	75.45	AU4					1	29.4537
42440	744	75.55	AU4					1		0.0902653
42540	745	75.65	AU4					1	29.8762
42640	746	75.75	AU4					1	29.2806
42740	747	75.85	AU4					1	29.7504
42840	748	75.95	AU4					1	29.2924
42940	749	76.05	AU4					1	30.1163
43040	750	76.15	AU4					1	29.4086
43140	751	76.25	AU4					1	29.7396
43240	752	76.35	AU4					1	29.5094
43340	753	76.44	AU4					1	29.4498
43500	754	76.61	AU4					1	29.4376
43666.7	755	76.71	AU4					1	29.1291
43833.3	756	76.81	AU4					1	28.8904
44000	757	76.91	AU4					1	29.3889
44140	758	77.01	AU4					1	29.3397
44280	759	77.11	AU4					1	29.5721
44950	760	77.23	AU4					1
45500	761	77.32	AU4					1	29.02
45726.7	762	77.65	AU3				1		28.7638
45953.3	763	77.75	AU3				1		28.5701
46180	764	77.85	AU3				1		28.5963
46406.7	765	77.95	AU3				1		28.8916
46633.3	766	78.05	AU3				1
46860	767	78.14	AU3				1		29.5808
46874.5	768	77.85	AU4					1	29.6581
46889.1	769	77.95	AU4					1	29.3038
46903.6	770	78.05	AU4					1	29.1095
46918.2	771	78.15	AU4					1
46932.7	772	78.25	AU4					1
46947.3	773	78.35	AU4					1	29.2769
46961.8	774	78.45	AU4					1
46976.4	775	78.525	AU4					1	29.3194
46990.9	776	79.17	AU3				1
47005.5	777	79.27	AU3				1		29.4129
47020	778	79.37	AU3				1
47034.5	779	79.47	AU3				1
47049.1	780	79.57	AU3				1		29.2362
47063.6	781	79.67	AU3				1
47078.2	782	79.77	AU3				1
47092.7	783	79.87	AU3				1		29.3291
47107.3	784	79.97	AU3				1
47121.8	785	80.1	AU3				1		29.2509
47136.4	786	80.2	AU3				1
47150.9	787	80.3	AU3				1		29.4477
47165.5	788	80.4	AU3				1
47180	789	80.5	AU3				1
47194.5	790	80.6	AU3				1		29.3009
47209.1	791	80.7	AU3				1
47223.6	792	80.8	AU3				1
47238.2	793	80.9	AU3				1		29.4146
47252.7	794	81.1	AU3				1
47267.3	795	81.21	AU3				1		29.3692
47281.8	796	81.315	AU3				1
47296.4	797	81.425	AU3				1		29.3394
47310.9	798	81.54	AU3				1
47325.5	799	81.65	AU3				1
47340	800	81.75	AU3				1		29.3472
47355.9	801	81.85	AU3				1
47371.7	802	81.95	AU3				1
47387.6	803	82.05	AU3				1		29.2418
47403.5	804	82.15	AU3				1
47419.4	805	82.25	AU3				1
47435.2	806	82.35	AU3				1		29.3316
47451.1	807	82.45	AU3				1
47467	808	82.55	AU3				1
47482.9	809	82.65	AU3				1		29.2588
47498.7	810	82.75	AU3				1
47514.6	811	82.85	AU3				1
47530.5	812	82.95	AU3				1		29.3566
47546.3	813	83.05	AU3				1
47562.2	814	83.15	AU3				1
47578.1	815	83.25	AU3				1		29.4327
47594	816	83.35	AU3				1
47609.8	817	83.45	AU3				1
47625.7	818	83.55	AU3				1		29.3829	-0.519345
47641.6	819	83.65	AU3				1
47657.5	820	83.75	AU3				1
47673.3	821	83.85	AU3				1		29.4265
47689.2	822	83.95	AU3				1
47705.1	823	84.145	AU3				1
47721	824	84.25	AU3				1		29.5854
47736.8	825	84.35	AU3				1
47752.7	826	84.45	AU3				1
47768.6	827	84.55	AU3				1		29.55
47784.4	828	84.65	AU3				1
47800.3	829	84.75	AU3				1
47816.2	830	84.85	AU3				1		29.7303
47832.1	831	84.95	AU3				1
47847.9	832	85.05	AU3				1
47863.8	833	85.15	AU3				1		29.2333
47879.7	834	85.25	AU3				1
47895.6	835	85.35	AU3				1
47911.4	836	85.45	AU3				1		29.6594
47927.3	837	85.55	AU3				1
47943.2	838	85.65	AU3				1
47959	839	85.75	AU3				1		29.2635
47974.9	840	85.85	AU3				1
47990.8	841	85.95	AU3				1
48006.7	842	86.05	AU3				1		29.0737
48022.5	843	86.15	AU3				1
48038.4	844	86.25	AU3				1
48054.3	845	86.35	AU3				1		29.2721
48070.2	846	86.45	AU3				1
48086	847	86.55	AU3				1			-1.3418
48101.9	848	86.6275	AU3				1
48117.8	849	86.66	AU3				1
48133.7	850	86.72	AU3				1		29.0571
48149.5	851	86.84	AU3				1
48165.4	852	86.95	AU3				1
48181.3	853	87.05	AU3				1
48197.1	854	87.15	AU3				1
48213	855	87.25	AU3				1		29.295
48228.9	856	87.35	AU3				1
48244.8	857	87.45	AU3				1
48260.6	858	87.55	AU3				1
48276.5	859	87.65	AU3				1
48292.4	860	87.75	AU3				1		29.5129
48308.3	861	87.85	AU3				1
48324.1	862	87.95	AU3				1
48340	863	88.05	AU3				1
48389.5	864	88.15	AU3				1
48438.9	865	88.25	AU3				1		29.4539
48488.4	866	88.35	AU3				1
48537.9	867	88.45	AU3				1
48587.4	868	88.55	AU3				1
48636.8	869	88.65	AU3				1
48686.3	870	88.75	AU3				1		29.5775
48735.8	871	88.85	AU3				1		29.6182
48785.3	872	88.95	AU3				1		29.5811
48834.7	873	89.05	AU3				1		29.4607
48884.2	874	89.15	AU3				1		29.5925
48933.7	875	89.25	AU3				1		29.2988
48983.2	876	89.35	AU3				1		29.5372
49032.6	877	89.45	AU3				1		29.4999
49082.1	878	89.55	AU3				1		29.6834	-2.96763
49131.6	879	89.65	AU3				1		29.7162
49181.1	880	89.75	AU3				1		29.9088
49230.5	881	89.85	AU3				1
49280	882	89.95	AU3				1
49320	883	90.05	AU3				1
49360	884	90.15	AU3				1
49400	885	90.25	AU3				1		28.8279
49440	886	90.35	AU3				1
49480	887	90.45	AU3				1
49520	888	90.55	AU3				1
49560	889	90.335	AU4					1
49600	890	90.445	AU4					1	28.8284
49772.7	891	90.55	AU4					1
49945.5	892	90.65	AU4					1	28.4023
50118.2	893	90.75	AU4					1
50290.9	894	90.85	AU4					1	27.9467
50463.6	895	90.95	AU4					1	28.704
50636.4	896	91.05	AU4					1	28.2389
50809.1	897	91.15	AU4					1
50981.8	898	91.25	AU4					1	28.5338
51154.5	899	91.35	AU4					1
51327.3	900	91.45	AU4					1	28.5844	-6.76015
51500	901	91.55	AU4					1	28.8316
51580	902	91.65	AU4					1	28.4007
51660	903	91.75	AU4					1
51802.2	904	91.85	AU4					1	28.1798
51944.4	905	91.95	AU4					1	28.8649
52086.7	906	92.05	AU4					1	28.3357
52228.9	907	92.15	AU4					1
52371.1	908	92.25	AU4					1	28.3653
52513.3	909	92.35	AU4					1
52655.6	910	92.45	AU4					1	27.9398
52797.8	911	92.55	AU4					1
52940	912	92.65	AU4					1	28.0091
53082.2	913	92.75	AU4					1
53224.4	914	92.85	AU4					1	28.0458
53366.7	915	92.95	AU4					1	27.9504
53508.9	916	93.05	AU4					1		-5.94474
53651.1	917	93.15	AU4					1
53793.3	918	93.25	AU4					1	27.5478
53935.6	919	93.35	AU4					1
54077.8	920	93.45	AU4					1	28.3446
54220	921	93.55	AU4					1		-6.4271
54900	922	93.65	AU4					1	28.4915
55400	923	93.75	AU4					1
55428.6	924	93.85	AU4					1
55457.1	925	93.95	AU4					1	28.1649
55485.7	926	94.05	AU4					1
55514.3	927	94.15	AU4					1	28.0588
55542.9	928	94.25	AU4					1
55571.4	929	94.35	AU4					1
55600	930	94.45	AU4					1
55628.6	931	94.55	AU4					1	28.5358
55657.1	932	94.65	AU4					1	28.4492
55685.7	933	94.75	AU4					1
55714.3	934	94.85	AU4					1
55742.9	935	94.95	AU4					1	28.6042
55771.4	936	95.05	AU4					1
55800	937	95.15	AU4					1	28.879
55815.9	938	95.365	AU3				1
55831.8	939	95.45	AU3				1
55847.7	940	95.55	AU3				1		28.6927	-3.12744
55863.6	941	95.65	AU3				1
55879.5	942	95.75	AU3				1		28.7913
55895.5	943	95.85	AU3				1
55911.4	944	95.95	AU3				1
55927.3	945	96.06	AU3				1		28.8244
55943.2	946	96.18	AU3				1
55959.1	947	96.25	AU3				1
55975	948	96.33	AU3				1		28.8418
55990.9	949	96.45	AU3				1
56006.8	950	96.55	AU3				1		28.7939
56022.7	951	96.65	AU3				1
56038.6	952	96.75	AU3				1		28.458
56054.5	953	96.85	AU3				1
56070.5	954	96.95	AU3				1		28.2941
56086.4	955	97.05	AU3				1		28.181
56102.3	956	97.15	AU3				1
56118.2	957	97.25	AU3				1		27.6664
56134.1	958	97.35	AU3				1		28.0316
56150	959	97.45	AU3				1		28.3493
56165.9	960	97.55	AU3				1		27.876
56181.8	961	97.65	AU3				1
56197.7	962	97.75	AU3				1		27.8866
56213.6	963	97.85	AU3				1
56229.5	964	97.95	AU3				1
56245.5	965	98.05	AU3				1		27.685
56261.4	966	98.15	AU3				1
56277.3	967	98.25	AU3				1		28.3963
56293.2	968	98.35	AU3				1		28.4341
56309.1	969	98.45	AU3				1
56325	970	98.55	AU3				1		28.9087	-2.69266
56340.9	971	98.65	AU4					1
56356.8	972	98.75	AU4					1	27.9946
56372.7	973	98.85	AU4					1
56388.6	974	98.95	AU4					1	27.8495
56404.5	975	99.05	AU4					1
56420.5	976	99.15	AU4					1	28.3935
56436.4	977	99.25	AU4					1
56452.3	978	99.35	AU4					1
56468.2	979	99.45	AU4					1
56484.1	980	99.55	AU4					1	28.0824	-3.92568
56500	981	99.65	AU4					1
56528.6	982	99.75	AU4					1	28.8076
56557.1	983	99.85	AU4					1
56585.7	984	99.95	AU4					1
56614.3	985	100.05	AU4					1	28.4091
56642.9	986	100.15	AU4					1
56671.4	987	100.25	AU4					1
56700	988	100.35	AU4					1
56867.5	989	100.45	AU4					1
57035	990	100.55	AU4					1	28.6144
57202.5	991	100.65	AU4					1
57370	992	100.75	AU4					1
57537.5	993	100.85	AU4					1
57705	994	100.95	AU4					1
57872.5	995	101.05	AU4					1	28.2331
58040	996	101.15	AU4					1
58220	997	101.25	AU4					1
58280	998	101.35	AU4					1		-4.062
58340	999	101.45	AU4					1	28.4036	-3.5363

## Sheet: Tabelle1
ST1	Sampel	10;1
Eifel
Schwibus 2018
Journal,Vol,page
Comment 1
Comment 2
Schwibus 2018
[ Nr.]		[m]		[m]	[m]	[m]	[m]
Probennummer	Probenkern	Depth	Tra/DS Kern	Traenkling	Duennschliff	1cm Proben Nr.	GI
1	SMF1	0.05	SMF1	0.01	0,01
2	SMF1	0.15	SMF1	0,10	0,10
3	SMF1	0.25	SMF1
4	SMF1	0.35	SMF1
5	SMF1	0.435	SMF1	0,40	0,40
6	SMF2	0.35	SMF2	0.05	0.05
7	SMF2	0.45	SMF2	0.15	0.15
8	SMF2	0.55	SMF2	0.25	0.25
9	SMF2	0.65	SMF2	0.35	0.35
10	SMF2	0.74	SMF2	0.44	0.44
11	SMF2	0.83	SMF2	0.53	0.53
12	SMF2	0.93	SMF2	0.63	0.63
13	SMF2	1.03	SMF2	0.73	0.73
14	SMF2	1.13	SMF2	0.83	0.83
15	SMF2	1.23	SMF2	0.93	0.93
16	SMF2	1.33	SMF2	1.03	1.03
17	SMF2	1.43	SMF2	1.13	1.13
18	SMF2	1.53	SMF2	1.23	1.23
19	SMF2	1.63	SMF2	1.33	1.33
20	SMF2	1.73	SMF2	1.43	1.43
21	SMF2	1.85	SMF2	1.55	1.55
22	HM4	1.72	HM1	1.85	1.85
23	HM4	1.76	HM1	1.89	1.89
24	HM4	1.835	HM1	1.965	1.965
25	HM4	1.905	HM1	2.035	2.035
26	HM4	1.93	HM1	2.06	2.06
27	HM4	2.02	HM1	2.15	2.15
28	HM4	2.115	HM1	2.245	2.245
29	HM4	2.215	HM1	2.345	2.345
30	HM3	2.165	HM1	2.295	2.295
31	HM3	2.245	HM1	2.375	2.375
32	HM4	2.4	HM1	2.53	2.53
33	HM4	2.48	HM1	2.61	2.61
34	HM4	2.565	HM1	2.695	2.695
35	HM4	2.655	HM1	2.785	2.785
36	HM4	2.745	HM1	2.875	2.875
37	HM4	2.83	HM1	2.96	2.96
38	HM4	2.91	HM1	3.04	3.04
39	HM4	2.98	HM1	3.11	3.11
40	HM4	3.015	HM1	3.145	3.145
41	HM4	3.105	HM1	3.235	3.235
42	HM3	3.45	HM1	3.58	3.58
43	HM3	3.535	HM1	3.665	3.665
44	HM3	3.635	HM1	3.765	3.765
45	HM3	3.73	HM1	3.86	3.86
46	HM3	3.81	HM1	3.94	3.94
47	HM4	3.67	HM1	3.8	3.8
48	HM4	3.755	HM1	3.885	3.885
49	HM4	3.84	HM1	3.97	3.97
50	HM4	3.925	HM1	4.055	4.055
51	HM4	4.02	HM1	4.15	4.15
52	HM4	4.115	HM1	4.245	4.245
53	HM4	4.18	HM1	4.31	4.31
54	HM3	4.235	HM1	4.365	4.365
55	HM3	4.335	HM1	4.465	4.465
56	HM3	4.425	HM1	4.555	4.555
57	HM3	4.515	HM1	4.645	4.645
58	HM4	4.5	HM1	4.63	4.63
59	HM4	4.605	HM1	4.735	4.735
60	HM4	4.715	HM1	4.845	4.845
61	HM4	4.82	HM1	4.95	4.95
62	HM4	4.925	HM1	5.055	5.055
63	HM4	5.03	HM1	5.16	5.16
64	HM3	5.115	HM1	5.245	5.245
65	HM3	5.185	HM1	5.315	5.315
66	HM3	5.27	HM1	5.4	5.4
67	HM3	5.37	HM1	5.5	5.5
68	HM3	5.47	HM1	5.6	5.6
69	HM3	5.57	HM1	5.7	5.7
70	HM3	5.665	HM1	5.795	5.795
71	HM4	5.875	HM1	6.005	6.005
72	HM4	5.96	HM1	6.09	6.09
73	HM3	6.185	HM1	6.315	6.315
74	HM3	6.31	HM1	6.44	6.44
75	HM3	6.42	HM1	6.55	6.55
76	HM3	6.52	HM1	6.65	6.65
77	HM3	6.61	HM1	6.74	6.74
78	HM3	6.69	HM1	6.82	6.82
79	HM3	6.79	HM1	6.92	6.92
80	HM3	6.905	HM1	7.035	7.035
81	HM4	6.785	HM1	6.915	6.915
82	HM4	6.885	HM1	7.015	7.015
83	HM4	6.975	HM1	7.105	7.105
84	HM4	7.065	HM1	7.195	7.195
85	HM4	7.15	HM1	7.28	7.28
86	HM3	7.065	HM1	7.195	7.195
87	HM3	7.145	HM1	7.275	7.275
88	HM3	7.215	HM1	7.345	7.345
89	HM4	7.325	HM1	7.455	7.455
90	HM4	7.405	HM1	7.535	7.535
91	HM4	7.495	HM1	7.625	7.625
92	HM4	7.59	HM1	7.72	7.72
93	HM4	7.69	HM1	7.82	7.82
94	HM4	7.79	HM1	7.92	7.92
95	HM4	7.855	HM1	7.985	7.985
96	HM4	7.92	HM1	8.05	8.05
97	HM4	8.02	HM1	8.15	8.15
98	HM4	8.112	HM1	8.242	8.242
99	HM4	8.185	HM1	8.315	8.315
100	HM4	8.24	HM1	8.37	8.37
101	HM4	8.325	HM1	8.455	8.455
102	HM4	8.415	HM1	8.545	8.545
103	HM4	8.505	HM1	8.635	8.635
104	HM4	8.6	HM1	8.73	8.73
105	HM4	8.69	HM1	8.82	8.82
106	HM4	8.78	HM1	8.91	8.91
107	HM4	8.865	HM1	8.995	8.995
108	HM4	8.91	HM1	9.04	9.04
109	HM4	9.02	HM1	9.15	9.15
110	HM4	9.085	HM1	9.215	9.215
111	HM4	9.14	HM1	9.27	9.27
112	HM3	8.92	HM1	9.05	9.05
113	HM3	8.975	HM1	9.105	9.105
114	HM3	9.05	HM1	9.18	9.18
115	HM3	9.15	HM1	9.28	9.28
116	HM3	9.25	HM1	9.38	9.38
117	HM3	9.35	HM1	9.48	9.48
118	HM3	9.45	HM1	9.58	9.58
119	HM3	9.55	HM1	9.68	9.68
120	HM3	9.65	HM1	9.78	9.78
121	HM3	9.73	HM1	9.86	9.86
122	HM3	10.12
123	HM3	10.21
124	HM3	10.31
125	HM3	10.38
126	HM3	10.485
127	HM4	10.2
128	HM4	10.3
129	HM4	10.4
130	HM4	10.5
131	AU3	14.08
132	AU3	14.2
133	AU3	14.28
134	AU3	14.365
135	AU3	14.46
136	AU2	14.55
137	AU3	14.635
138	AU3	14.715
139	AU3	14.79
140	AU3	14.875
141	AU3	14.965
142	AU3	15.08
143	AU3	15.205
144	AU3	15.29
145	AU3	15.41
146	AU3	15.54
147	AU3	15.625
148	AU3	15.705
149	AU3	15.8
150	AU3	15.92
151	AU3	16.705
152	AU4	16.785
153	AU4	16.865
154	AU4	19.945
155	AU4	17.03
156	AU4	17.135
157	AU4	17.235
158	AU4	17.33
159	AU4	17.43
160	AU4	16.935
161	AU3	16.965
162	AU3	17.045
163	AU3	17.125
164	AU3	17.21
165	AU3	17.3
166	AU3	17.38
167	AU3	17.465
168	AU3	17.55
169	AU3	17.625
170	AU3	17.515
171	AU3	17.82
172	AU3	17.935
173	AU3	18.79
174	AU4	18.89
175	AU4	18.995
176	AU4	19.1
177	AU4	19.2
178	AU4	19.29
179	AU4	19.365
180	AU4	19.445
181	AU4	19.71
182	AU4	19.81
183	AU4	19.91
184	AU4	20.02
185	AU4	20.13
186	AU4	20.23
187	AU4	20.325
188	AU4	20.43
189	AU4	20.645
190	AU4	20.76
191	AU4	20.875
192	AU4	20.985
193	AU4	21.1
194	AU4	21.21
195	AU4	21.33
196	AU4	21.44
197	AU4	21.65
198	AU4	21.745
199	AU4	21.84
200	AU4	21.96
201	AU4	22.085
202	AU4	22.2
203	AU3	21.825
204	AU3	21.925
205	AU3	22
206	AU3	22.085
207	AU3	22.19
208	AU3	22.31
209	AU3	22.435
210	AU3	22.545
211	AU3	22.64
212	AU4	23.17
213	AU4	23.255
214	AU4	23.345
215	AU4	23.45
216	AU4	23.55
217	AU4	23.655
218	AU4	23.78
219	AU4	23.92
220	AU4	24.045
221	AU4	24.15
222	AU4	24.25
223	AU4	24.35
224	AU4	24.45
225	AU4	24.55
226	AU4	24.65
227	AU4	24.75
228	AU4	24.84
229	AU4	24.925
230	AU4	25.02
231	AU4	25.12
232	AU4	25.22
233	AU4	25.33
234	AU4	25.45
235	AU4	25.55
236	AU4	25.65
237	AU4	25.75
238	AU4	25.85
239	AU4	25.935
240	AU4	26.025
241	AU4	26.115
242	AU4	26.21
243	AU4	26.305
244	AU4	26.435
245	AU4	26.545
246	AU4	26.635
247	AU4	26.74
248	AU4	26.84
249	AU4	26.935
250	AU4	27.03
251	AU4	27.13
252	AU4	27.23
253	AU4	27.33
254	AU4	27.44
255	AU4	27.59
256	AU4	27.645
257	AU4	27.76
258	AU4	27.845
259	AU4	27.93
260	AU4	28.02
261	AU4	28.115
262	AU4	28.2
263	AU4	28.3
264	AU4	28.425
265	AU4	28.56
266	AU4	28.665
267	AU4	28.76
268	AU4	28.86
269	AU4	28.96
270	AU4	29.06
271	AU4	29.16
272	AU4	29.26
273	AU4	29.36
274	AU4	29.455
275	AU4	29.55
276	AU4	29.65
277	AU4	29.75
278	AU4	29.85
279	AU4	29.95
280	AU4	30.05
281	AU4	30.15
282	AU4	30.25
283	AU4	30.35
284	AU4	30.45
285	AU4	30.55
286	AU4	30.65
287	AU4	30.75
288	AU4	30.85
289	AU4	30.95
290	AU4	31.05
291	AU4	31.15
292	AU4	31.25
293	AU4	31.35
294	AU4	31.445
295	AU4	31.55
296	AU4	31.65
297	AU4	31.75
298	AU4	31.85
299	AU4	31.95
300	AU4	32.05
301	AU4	32.15
302	AU4	32.25
303	AU4	32.35
304	AU4	32.445
305	AU4	32.55
306	AU4	32.65
307	AU4	32.75
308	AU4	32.85
309	AU4	32.95
310	AU4	33.05
311	AU4	33.15
312	AU4	33.25
313	AU4	33.35
314	AU4	33.445
315	AU4	33.55
316	AU4	33.65
317	AU4	33.75
318	AU4	33.85
319	AU4	33.95					GI3
320	AU4	34.05					GI3
321	AU4	34.15					GI3
322	AU4	34.25					GI3
323	AU4	34.35					GI3
324	AU4	34.445					GI3
325	AU4	34.55					GI3
326	AU4	34.65					GI3
327	AU4	34.75					GI3
328	AU4	34.85					GI3
329	AU4	34.96
330	AU3	35.26
331	AU3	35.36
332	AU3	35.46
333	AU3	35.56
334	AU3	35.66
335	AU3	35.76
336	AU3	35.86
337	AU3	35.965
338	AU4	35.7
339	AU4	35.8
340	AU4	35.895
341	AU3	36.185
342	AU3	36.25
343	AU3	36.35
344	AU3	36.45
345	AU3	36.55
346	AU3	36.65
347	AU3	36.745
348	AU4	36.62
349	AU4	36.72
350	AU4	36.825
351	AU3	37.05
352	AU3	37.15
353	AU3	37.25
354	AU3	37.35
355	AU3	37.45
356	AU3	37.55
357	AU3	37.65
358	AU3	37.755
359	AU3	37.82
360	AU4	37.75
361	AU4	37.85
362	AU4	37.95
363	AU4	38.05
364	AU4	38.15
365	AU4	38.25
366	AU4	38.35
367	AU4	38.45
368	AU4	38.55
369	AU4	38.65
370	AU4	38.75
371	AU4	38.85
372	AU4	38.95
373	AU4	39.05
374	AU4	39.15
375	AU4	39.25
376	AU4	39.35
377	AU4	39.45					GI4
378	AU4	39.55					GI4
379	AU4	39.65					GI4
380	AU4	39.75					GI4
381	AU4	39.85					GI4
382	AU4	39.95					GI4
383	AU4	40.05					GI4
384	AU4	40.15					GI4
385	AU4	40.25					GI4
386	AU3	40.45					GI4
387	AU3	40.55
388	AU3	40.65
389	AU3	40.75
390	AU3	40.85
391	AU3	40.955
392	AU4	40.75
393	AU4	40.85
394	AU4	40.95
395	AU4	41.05
396	AU4	41.15
397	AU4	41.25
398	AU3	41.45
399	AU3	41.55
400	AU3	41.65
401	AU3	41.75
402	AU3	41.86
403	AU4	41.8
404	AU4	41.9
405	AU4	41.99
406	AU4	42.075
407	AU3	42.29
408	AU3	42.39
409	AU3	42.49
410	AU3	42.59
411	AU3	42.69
412	AU3	42.79
413	AU3	42.89
414	AU4	42.83
415	AU4	42.93
416	AU4	43.02
417	AU3	43.22
418	AU3	43.32
419	AU3	43.42
420	AU3	43.52
421	AU3	43.64
422	AU4	43.69
423	AU4	43.79
424	AU4	43.89
425	AU4	43.99
426	AU4	44.095
427	AU4	44.205
428	AU4	44.315
429	AU4	44.435
430	AU4	44.55
431	AU4	44.65
432	AU4	44.75
433	AU4	44.85
434	AU4	44.95
435	AU4	45.05
436	AU4	45.15
437	AU4	45.25
438	AU4	45.35
439	AU4	45.45
440	AU4	45.55
441	AU4	45.65
442	AU4	45.77
443	AU4	45.89
444	AU4	45.99
445	AU4	46.09
446	AU4	46.19
447	AU4	46.28
448	AU4	46.36
449	AU4	46.41
450	AU3	46.41
451	AU3	46.5
452	AU3	46.57
453	AU3	46.635
454	AU3	46.72
455	AU3	46.82
456	AU3	46.915
457	AU4	46.82
458	AU4	46.94
459	AU4	47.05
460	AU4	47.15
461	AU4	47.25
462	AU4	47.35
463	AU4	47.45
464	AU4	47.55
465	AU4	47.65
466	AU4	47.75
467	AU4	47.85
468	AU4	47.95
469	AU4	48.05
470	AU4	48.15
471	AU4	48.25
472	AU4	48.35
473	AU4	48.45
474	AU4	48.55
475	AU4	48.65
476	AU4	48.75
477	AU4	48.85
478	AU4	48.95
479	AU4	49.05
480	AU4	49.15
481	AU4	49.25
482	AU4	49.35
483	AU4	49.45
484	AU4	49.6
485	AU4	49.7
486	AU4	49.8
487	AU4	49.9
488	AU4	50
489	AU4	50.1
490	AU4	50.2
491	AU4	50.3
492	AU4	50.4
493	AU4	50.55
494	AU4	50.65
495	AU4	50.75
496	AU4	50.85
497	AU4	50.95
498	AU4	51.05
499	AU4	51.15
500	AU4	51.25
501	AU4	51.35
502	AU4	51.45
503	AU4	51.55
504	AU4	51.65
505	AU4	51.75
506	AU4	51.85
507	AU4	51.95
508	AU4	52.05
509	AU4	52.15
510	AU4	52.25
511	AU4	52.35
512	AU4	52.45
513	AU4	52.55
514	AU4	52.65
515	AU4	52.75
516	AU4	52.85
517	AU4	52.95
518	AU4	53.05
519	AU4	53.15
520	AU4	53.25
521	AU4	53.35
522	AU4	53.45
523	AU4	53.55
524	AU4	53.65
525	AU4	53.75
526	AU4	53.85
527	AU4	53.95
528	AU4	54.05
529	AU4	54.15
530	AU4	54.26
531	AU4	54.38
532	AU4	54.45
533	AU4	54.475
534	AU4	54.55					GI5
535	AU4	54.65					GI5
536	AU4	54.75					GI5
537	AU4	54.85					GI5
538	AU4	54.95					GI5
539	AU4	55.05					GI5
540	AU4	55.15
541	AU4	55.25
542	AU4	55.35
543	AU4	55.45
544	AU4	55.55
545	AU4	55.65
546	AU4	55.75
547	AU4	55.85
548	AU4	55.95
549	AU4	56.05
550	AU4	56.15
551	AU4	56.25
552	AU4	56.35					GI6
553	AU4	56.45					GI6
554	AU4	56.55					GI6
555	AU4	56.65					GI6
556	AU4	56.75					GI6
557	AU4	56.85					GI6
558	AU4	56.95					GI6
559	AU4	57.05					GI6
560	AU4	57.15					GI6
561	AU4	57.25					GI6
562	AU4	57.35					GI6
563	AU4	57.45					GI6
564	AU4	57.55
565	AU4	57.65
566	AU4	57.75
567	AU4	57.85
568	AU4	57.95
569	AU4	58.05
570	AU4	58.15
571	AU4	58.25
572	AU4	58.35
573	AU4	58.45
574	AU4	58.55
575	AU4	58.65
576	AU4	58.75
577	AU4	58.85
578	AU4	58.95
579	AU4	59.05
580	AU4	59.15
581	AU4	59.25
582	AU4	59.35
583	AU4	59.45
584	AU4	59.55
585	AU4	59.65
586	AU4	59.75
587	AU4	59.85
588	AU4	59.95
589	AU4	60.05
590	AU4	60.15	AU3	60.18	60,16-60,20	60,16-60,19
591	AU4	60.25	AU3	60.25	60,20-60,30	60,20-60,29
592	AU4	60.35	AU3	60.35	60,30-60,40	60,30-60,39
593	AU4	60.45	AU3	60.45	60,40-60,50	60,40-60,49
594	AU4	60.55	AU3	60.55	60,50-60,60	60,50-60,59
595	AU4	60.65	AU3	60.65	60,60-60,70	60,60-60,69
596	AU4	60.75	AU3	60.75	60,70-60,80	60,70-60,79
597	AU4	60.85	AU3	60.85	60,80-60,90	60,80-60,89
598	AU4	60.95	AU3	60.95	60,90-61,00	60,90-60,99
599	AU4	61.05	AU3	61.07	61,02-61,12	61,02-61,11
600	AU4	61.15	AU3	61.17	61,12-61,22	61,12-61,21
601	AU4	61.25	AU3	61.27	61,22-61,32	61,22-61,31
602	AU4	61.85	AU3	61.37	61,32-61,42	61,32-61,41
603	AU3	61.575	AU3	61.47	61,42-61,52	61,42-61,51
604	AU3	61.685	AU4	61.565	61,53-61,60	61,53-61,59
605	AU3	61.805	AU4	61.65	61,60-61,70	61,60-61,69
606	AU4	61.83	AU4	61.74	61,70-61,78	61,70-61,77
607	AU4	61.93
608	AU4	62.03
609	AU4	62.13
610	AU4	62.23
611	AU4	62.33
612	AU4	62.44					GI7
613	AU4	62.55					GI7
614	AU4	62.65					GI7
615	AU4	62.75					GI7
616	AU4	62.85					GI7
617	AU4	62.95					GI7
618	AU4	63.05					GI7
619	AU3	63.145					GI7
620	AU3	63.25					GI7
621	AU3	63.35					GI7
622	AU3	63.45					GI7
623	AU3	63.55					GI7
624	AU3	63.65					GI7
625	AU3	63.75					GI7
626	AU3	63.85					GI7
627	AU3	63.95
628	AU3	64.05
629	AU3	64.15
630	AU3	64.25
631	AU3	64.35
632	AU3	64.45
633	AU3	64.55
634	AU3	64.65
635	AU3	64.75
636	AU3	64.85
637	AU3	64.95
638	AU3	65.05
639	AU3	65.15
640	AU3	65.255
641	AU3	65.365					GI8
642	AU3	65.48					GI8
643	AU4	65.71					GI8
644	AU4	65.825					GI8
645	AU4	65.935					GI8
646	AU4	66.045	AU3	66.08	66,03-66,13	66,03-66,12	GI8
647	AU4	66.15	AU3	66.18	66,13-66,23	66,13-66,22	GI8
648	AU4	66.25	AU3	66.28	66,23-66,33	66,23-66,32	GI8
649	AU4	66.35	AU3	66.38	66,33-66,43	66,33-66,42	GI8
650	AU4	66.45	AU3	66.48	66,43-66,53	66,43-66,52	GI8
651	AU4	66.575	AU3	66.58	66,53-66,63	66,53-66,62	GI8
652	AU3	66.775	AU4	66.7	66,63-66,73	66,65-66,74	GI8
653	AU3	66.865	AU4	66.8	66,75-66,85	66,75-66,84
654	AU3	66.955	AU4	66.9	66,85-66,95	66,85-66,94
655	AU3	67.05	AU4	67	66,95-67,05	66,95-67,04
656	AU3	67.15	AU4	67.1	67,05-67,15	67,05-67,14
657	AU3	67.25	AU4	67.2	67,15-67,25	67,15-67,24
658	AU3	67.35	AU4	67.28	67,25-67,31	67,25-67,30
659	AU3	67.45
660	AU3	67.55
661	AU3	67.65
662	AU3	67.75
663	AU3	67.85
664	AU3	67.95
665	AU3	68.05
666	AU3	68.15
667	AU3	68.25
668	AU3	68.35
669	AU3	68.45
670	AU3	68.55
671	AU3	68.65
672	AU3	68.75
673	AU3	68.85
674	AU3	68.95
675	AU3	69.05
676	AU3	69.15
677	AU3	69.25
678	AU3	69.35
679	AU3	69.45
680	AU3	69.55
681	AU3	69.65
682	AU3	69.75
683	AU3	69.85
684	AU3	69.95
685	AU4	69.815
686	AU4	69.925
687	AU4	70
688	AU4	70.06
689	AU4	70.15
690	AU4	70.25	AU3	70.27	70,22-70,32	70,22-70,31
691	AU4	70.35	AU3	70.37	70,32-70,42	70,32-70,41	GI9
692	AU4	70.45	AU3	70.47	70,42-70,52	70,42-70,51	GI9
693	AU4	70.59	AU3	70.57	70,52-70,62	70,52-70,61
694	AU4	70.69	AU3	70.67	70,62-70,72	70,62-70,71
695	AU4	70.79	AU3	70.77	70,72-70,82	70,72-70,81
696	AU4	70.875
697	AU4	70.9175
698	AU4	70.965
699	AU4	71.05
700	AU4	71.15
701	AU4	71.25
702	AU4	71.35
703	AU4	71.45
704	AU4	71.55
705	AU4	71.65
706	AU4	71.75
707	AU4	71.85
708	AU4	71.95
709	AU4	72.05					GI10
710	AU4	72.15					GI10
711	AU4	72.25	AU3	72.25	72,20-72,30	72,20-72,29	GI10
712	AU4	72.35	AU3	72.35	72,30-72,40	72,30-72,39	GI10
713	AU4	72.45	AU3	72.45	72,40-72,50	72,40-72,49	GI10
714	AU4	72.61	AU3	72.55	72,50-72,60	72,50-72,59	GI10
715	AU4	72.71	AU3	72.65	72,60-72,70	72,60-72,69
716	AU4	72.8	AU3	72.75	72,70-72,80	72,70-72,79
717	AU4	72.85	AU3	72.85	72,80-72,90	72,80-72,89
718	AU4	72.91
719	AU4	73.01
720	AU4	73.11
721	AU4	73.21	AU3	73.25	73,20-73,30	73,20-73,29
722	AU4	73.31	AU3	73.35	73,30-73,40	73,30-73,39
723	AU4	73.43	AU3	73.45	73,40-73,50	73,40-73,49
724	AU4	73.55	AU3	73.55	73,50-73,60	73,50-73,59
725	AU4	73.65	AU3	73.65	73,60-73,70	73,60-73,69
726	AU4	73.75	AU3	73.75	73,70-73,80	73,70-73,79
727	AU4	73.85
728	AU4	73.95
729	AU4	74.05
730	AU4	74.15
731	AU4	74.25
732	AU4	74.35
733	AU4	74.45
734	AU4	74.55
735	AU4	74.65
736	AU4	74.75
737	AU4	74.85
738	AU4	74.95
739	AU4	75.05
740	AU4	75.15
741	AU4	75.25
742	AU4	75.35
743	AU4	75.45
744	AU4	75.55
745	AU4	75.65
746	AU4	75.75
747	AU4	75.85					GI11
748	AU4	75.95					GI11
749	AU4	76.05	AU3	76.05	76,00-76,10	76,00-76,09	GI11
750	AU4	76.15	AU3	76.15	76,10-76,20	76,10-76,19	GI11
751	AU4	76.25	AU3	76.25	76,20-76,30	76,20-76,29	GI11
752	AU4	76.35	AU3	76.35	76,30-76,40	76,30-76,39	GI11
753	AU4	76.44	AU3	76.45	76,40-76,50	76,40-76,49	GI11
754	AU4	76.61	AU3	76.55	76,50-76,60	76,50-76,59	GI11
755	AU4	76.71	AU3	76.65	76,60-76,70	76,60-76,69	GI11
756	AU4	76.81	AU3	76.75	76,70-76,80	76,70-76,79	GI11
757	AU4	76.91
758	AU4	77.01
759	AU4	77.11
760	AU4	77.23	AU3	77.3	77,25-77,35	77,25-77,34
761	AU4	77.32	AU3	77.4	77,35-77,45	77,35-77,44
762	AU3	77.65	AU3	77.5	77,45-77,55	77,45-77,54
763	AU3	77.75	AU3	77.6	77,55-77,65	77,55-77,64
764	AU3	77.85	AU4	77.55	77,50-77,60	77,50-77,59
765	AU3	77.95	AU4	77.65	77,60-77,70	77,60-77,69
766	AU3	78.05	AU4	77.75	77,70-77,80	77,70-77,79
767	AU3	78.14
768	AU4	77.85
769	AU4	77.95
770	AU4	78.05	AU2	78.05	78,00-78,10	78,00-78,10
771	AU4	78.15	AU2	78.15	78,10-78,20	78,10-78,20
772	AU4	78.25	AU2	78.25	78,20-78,30	78,20-78,30
773	AU4	78.35	AU2	78.35	78,30-78,40	78,30-78,40
774	AU4	78.45	AU2	78.45	78,40-78,50	78,40-78,50
775	AU4	78.525	AU2	78.55	78,50-78,60	78,50-78,60
776	AU3	79.17	AU4	79.05	79,00-79,10	79,00-79,09
777	AU3	79.27	AU4	79.15	79,10-79,20	79,10-79,19
778	AU3	79.37	AU4	79.25	79,20-79,30	79,20-79,29
779	AU3	79.47	AU4	79.35	79,30-79,40	79,30-79,39
780	AU3	79.57	AU4	79.45	79,40-79,50	79,40-79,49
781	AU3	79.67
782	AU3	79.77
783	AU3	79.87
784	AU3	79.97
785	AU3	80.1
786	AU3	80.2
787	AU3	80.3
788	AU3	80.4
789	AU3	80.5
790	AU3	80.6
791	AU3	80.7
792	AU3	80.8
793	AU3	80.9
794	AU3	81.1
795	AU3	81.21
796	AU3	81.315
797	AU3	81.425
798	AU3	81.54
799	AU3	81.65
800	AU3	81.75
801	AU3	81.85
802	AU3	81.95
803	AU3	82.05
804	AU3	82.15
805	AU3	82.25
806	AU3	82.35
807	AU3	82.45
808	AU3	82.55
809	AU3	82.65
810	AU3	82.75
811	AU3	82.85
812	AU3	82.95
813	AU3	83.05
814	AU3	83.15
815	AU3	83.25
816	AU3	83.35
817	AU3	83.45
818	AU3	83.55
819	AU3	83.65
820	AU3	83.75
821	AU3	83.85
822	AU3	83.95
823	AU3	84.145
824	AU3	84.25
825	AU3	84.35
826	AU3	84.45
827	AU3	84.55
828	AU3	84.65
829	AU3	84.75
830	AU3	84.85
831	AU3	84.95
832	AU3	85.05
833	AU3	85.15
834	AU3	85.25
835	AU3	85.35
836	AU3	85.45
837	AU3	85.55
838	AU3	85.65
839	AU3	85.75
840	AU3	85.85
841	AU3	85.95
842	AU3	86.05
843	AU3	86.15	AU4	86.15	86,10-86,20	86,10-86,19
844	AU3	86.25	AU4	86.25	86,20-86,30	86,20-86,29
845	AU3	86.35	AU4	86.35	86,30-86,40	86,30-86,39
846	AU3	86.45	AU4	86.45	86,40-86,50	86,40-86,49
847	AU3	86.55
848	AU3	86.6275
849	AU3	86.66
850	AU3	86.72
851	AU3	86.84
852	AU3	86.95
853	AU3	87.05
854	AU3	87.15
855	AU3	87.25
856	AU3	87.35
857	AU3	87.45
858	AU3	87.55	AU4	87.65	87,60-87,70	87,60-87,69
859	AU3	87.65	AU4	87.75	87,70-87,80	87,70-87,79
860	AU3	87.75	AU4	87.85	87,80-87,90	87,80-87,89
861	AU3	87.85	AU4	87.95	87,90-88,00	87,90-87,99
862	AU3	87.95	AU4	88.05	88,00-88,10	88,00-88,09
863	AU3	88.05	AU4	88.15	88,10-88,20	88,10-88,19
864	AU3	88.15
865	AU3	88.25
866	AU3	88.35
867	AU3	88.45					GI12
868	AU3	88.55					GI12
869	AU3	88.65					GI12
870	AU3	88.75					GI12
871	AU3	88.85	AU4	88.85	88,80-88,90	88,80-88,89	GI12
872	AU3	88.95	AU4	88.95	88,90-89,00	88,90-88,99	GI12
873	AU3	89.05	AU4	89.05	89,00-89,10	89,00-89,09	GI12
874	AU3	89.15	AU4	89.15	89,10-89,20	89,10-89,19	GI12
875	AU3	89.25	AU4	89.25	89,20-89,30	89,20-89,29	GI12
876	AU3	89.35	AU4	89.35	89,30-89,40	89,30-89,39	GI12
877	AU3	89.45					GI12
878	AU3	89.55
879	AU3	89.65
880	AU3	89.75
881	AU3	89.85
882	AU3	89.95
883	AU3	90.05
884	AU3	90.15
885	AU3	90.25
886	AU3	90.35
887	AU3	90.45
888	AU3	90.55
889	AU4	90.335
890	AU4	90.445
891	AU4	90.55	AU3	90.66	90,61-90,71	90,61-90,70	GI13-17
892	AU4	90.65	AU3	90.755	90,71-90,80	90,71-90,79	GI13-17
893	AU4	90.75	AU3	90.855	90,80-90,90	90,80-90,89	GI13-17
894	AU4	90.85	AU3	90.95	90,90-91,00	90,90-90,99	GI13-17
895	AU4	90.95	AU3	91.05	91,00-91,10	91,00-91,09	GI13-17
896	AU4	91.05	AU3	91.15	91,10-91,20	91,10-91,19	GI13-17
897	AU4	91.15	AU3	91.25	91,20-91,30	91,20-91,29	GI13-17
898	AU4	91.25	AU3	91.35	91,30-91,40	91,30-91,39	GI13-17
899	AU4	91.35	AU3	91.45	91,40-91,50	91,40-91,49	GI13-17
900	AU4	91.45	AU3	91.55	91,50-91,60	91,50-91,59	GI13-17
901	AU4	91.55	AU3	91.65	91,60-91,70	91,60-91,69	GI13-17
902	AU4	91.65	AU3	91.75	91,70-91,80	91,70-91,79	GI13-17
903	AU4	91.75	AU3	91.85	91,80-91,90	91,80-91,89	GI13-17
904	AU4	91.85	AU3	91.95	91,90-92,00	91,90-91,99	GI13-17
905	AU4	91.95					GI13-17
906	AU4	92.05					GI13-17
907	AU4	92.15					GI13-17
908	AU4	92.25					GI13-17
909	AU4	92.35					GI13-17
910	AU4	92.45					GI13-17
911	AU4	92.55					GI13-17
912	AU4	92.15					GI13-17
913	AU4	92.25					GI13-17
914	AU4	92.35					GI13-17
915	AU4	92.45					GI13-17
916	AU4	92.55					GI13-17
917	AU4	92.65					GI13-17
918	AU4	92.75					GI13-17
919	AU4	92.85					GI13-17
920	AU4	92.95					GI13-17
921	AU4	93.55	AU3	93.3	93,25-93,35	93,25-93,34	GI13-17
922	AU4	93.65	AU3	93.4	93,35-93,45	93,35-93,44	GI13-17
923	AU4	93.75	AU3	93.5	93,45-93,55	93,45-93,54	GI13-17
924	AU4	93.85	AU3	93.6	93,55-93,65	93,55-93,64	GI13-17
925	AU4	93.95	AU3	93.7	93,65-93,75	93,65-93,74	GI13-17
926	AU4	94.05	AU3	93.8	93,75-93,85	93,75-93,84	GI13-17
927	AU4	94.15					GI13-17
928	AU4	94.25					GI13-17
929	AU4	94.35					GI13-17
930	AU4	94.45					GI13-17
931	AU4	94.55					GI13-17
932	AU4	94.65					GI13-17
933	AU4	94.75					GI13-17
934	AU4	94.85					GI13-17
935	AU4	94.95					GI13-17
936	AU4	95.05					GI13-17
937	AU4	95.15	AU3	95.18	95,13-95,23	95,13-95,22	GI13-17
938	AU3	95.365	AU3	95.28	95,23-95,33	95,23-95,32	GI13-17
939	AU3	95.45					GI13-17
940	AU3	95.55					GI13-17
941	AU3	95.65					GI13-17
942	AU3	95.75					GI13-17
943	AU3	95.85					GI13-17
944	AU3	95.95					GI13-17
945	AU3	96.06					GI13-17
946	AU3	96.18					GI13-17
947	AU3	96.25					GI13-17
948	AU3	96.33					GI13-17
949	AU3	96.45					GI13-17
950	AU3	96.55					GI13-17
951	AU3	96.65					GI13-17
952	AU3	96.75					GI13-17
953	AU3	96.85					GI13-17
954	AU3	96.95					GI13-17
955	AU3	97.05					GI13-17
956	AU3	97.15					GI13-17
957	AU3	97.25					GI13-17
958	AU3	97.35					GI13-17
959	AU3	97.45					GI13-17
960	AU3	97.55					GI13-17
961	AU3	97.65	AU4	97.65	97,60-97,70	97,60-97,69	GI13-17
962	AU3	97.75	AU4	97.75	97,70-97,80	97,70-97,79	GI13-17
963	AU3	97.85	AU4	97.85	97,80-97,90	97,80-97,89	GI13-17
964	AU3	97.95	AU4	97.95	97,90-98,00	97,90-97,99	GI13-17
965	AU3	98.05					GI13-17
966	AU3	98.15					GI13-17
967	AU3	98.25					GI13-17
968	AU3	98.35					GI13-17
969	AU3	98.45					GI13-17
970	AU3	98.55					GI13-17
971	AU4	98.65	AU3	98.65	98,60-98,70	98,60-98,69	GI13-17
972	AU4	98.75	AU3	98.75	98,70-98,80	98,70-98,79	GI13-17
973	AU4	98.85	AU3	98.85	98,80-98,90	98,80-98,89	GI13-17
974	AU4	98.95					GI13-17
975	AU4	99.05					GI13-17
976	AU4	99.15	AU3	99.15	99,10-99,20	99,10-99,19	GI13-17
977	AU4	99.25	AU3	99.25	99,20-99,30	99,20-99,29	GI13-17
978	AU4	99.35	AU3	99.35	99,30-99,40	99,30-99,39	GI13-17
979	AU4	99.45	AU3	99.45	99,40-99,50	99,40-99,49	GI13-17
980	AU4	99.55	AU3	99.55	99,50-99,60	99,50-99,59	GI13-17
981	AU4	99.65	AU3	99.65	99,60-99,70	99,60-99,69	GI13-17
982	AU4	99.75					GI13-17
983	AU4	99.85					GI13-17
984	AU4	99.95					GI13-17
985	AU4	100.05					GI13-17
986	AU4	100.15					GI13-17
987	AU4	100.25					GI13-17
988	AU4	100.35					GI13-17
989	AU4	100.45	AU3	100.35	100,30-100,40	100,30-100,39	GI13-17
990	AU4	100.55	AU3	100.45	100,40-100,50	100,40-100,49	GI13-17
991	AU4	100.65	AU3	100.55	100,50-100,60	100,50-100,59	GI13-17
992	AU4	100.75	AU3	100.65	fehlt	100,60-100,69	GI13-17
993	AU4	100.85	AU3	100.75	100,70-100,80	100,70-100,79	GI13-17
994	AU4	100.95	AU3	100.85	100,80-100,90	100,80-100,89	GI13-17
995	AU4	101.05	AU3	100.95	100,90-101,00	100,90-100,99	GI13-17
996	AU4	101.15	AU3	101.05	101,00-101,10	101,00-101,09	GI13-17
997	AU4	101.25	AU3	101.15	101,10-101,20	101,10-101,19	GI13-17
998	AU4	101.35	AU3	101.25	101,20-101,30	101,20-101,29	GI13-17
999	AU4	101.45	AU3	101.35	101,30-101,40	101,30-101,39	GI13-17
