# Supplementary material for: Thresholds for the presence of glacial megafauna in central Europe during the last 60,000 years
Source: Sci Rep. 2022 Nov 21;12:20055. doi: 10.1038/s41598-022-22464-x (PMC9681729; doi:10.1038/s41598-022-22464-x)
Supplement: Supplementary file 3 — Supplementary Information 3. [file 41598_2022_22464_MOESM3_ESM.xlsx]

## Sheet: Tabelle1
Table S2. All counts on pollen and spores from Holzmaar core HM4. Data are shown versus age and core depth.
[yr b2k]	[m]	[#]	[#]	[#]	[#]	[#/ccm]	[#<20]	[%]	[%]	[%]	[%]	[%]	[%]	[%]	[%]	[%]	[%]	[%]	[%]	[%]	[%]	[%]	[%]	[%]	[%]	[%]	[%]	[%]	[%]	[%]	[%]	[%]	[%]	[%]	[%]	[%]	[%]	[%]	[%]	[%]	[%]	[%]	[%]	[%]	[%]	[%]	[%]	[%]	[#]
Age	Depth	Sporormiella-type	Sordaria-type	Megafauna (Sporormiella + Sordaria)	Total spores	Total pollen	no pollen	Tree pollen	Non-tree pollen	Abies	Picea	Pinus	Betula	Alnus	Corylus	Carpinus	Quercus	Tilia	Ulmus	Fraxinus	Fagus	Taxus	Hedera	Viscum	Ilex	Salix	Juniperus	Sequoia	Tsuga	Carya	Pterocarya	Liriodendron	Sciadopitys	Poaceae	Ericaceae	Artemisia	Caryophyllaceae	Chenopodiaceae	Ranunculaceae	Apiaceae	Tubuliflorae	Liguliflorae	Cerealia	Secale	Fagopyrum	Juglans	Plantaginaceae	Cyperaceae	Total pollen
23.3333	0.1	0	0	0	15	169203	0	59.5376	40.4624	0	1.15607	15.0289	14.4509	3.46821	5.78035	5.78035	5.78035	1.15607	0	0	6.35838	0	0.578035	0	0	0	0	0	0	0	0	0	0	20.8092	1.15607	1.7341	0	0	0	0.578035	1.15607	0	13.8728	0	0	0.578035	0.578035	0	173
128.333	0.55	12	4	16	66	150987	0	68.0769	31.9231	0	0	1.53846	15	5	8.07692	2.30769	21.5385	0	0	0	14.2308	0	0	0	0	0.384615	0	0	0	0	0	0	0	16.9231	0.384615	2.69231	0	0	0.384615	0	0	0	10.7692	0	0	0	0.769231	0	260
342.416	1.04	4	3	7	87	8259.11	1	25	75	0	0	0	12.5	0	0	0	12.5	0	0	0	0	0	0	0	0	0	0	0	0	0	0	0	0	37.5	0	0	0	0	0	0	12.5	0	25	0	0	0	0	0	8
549.432	1.49	8	4	12	115	69170.1	0	52.3077	49.2537	0	0	1.49254	2.98507	2.98507	5.97015	5.97015	20.8955	0	0	0	10.4478	0	0	0	0	0	0	0	0	0	0	0	0	20.8955	2.98507	4.47761	0	0	0	0	0	0	17.9104	0	0	0	0	2.98507	67
691.528	1.925	9	5	14	203	130005	0	63.4146	38.8235	0	1.17647	1.17647	7.05882	2.35294	17.6471	3.52941	15.2941	0	0	2.35294	10.5882	0	0	0	0	0	0	0	0	0	0	0	0	18.8235	0	1.17647	0	1.17647	0	0	0	0	14.1176	0	0	0	0	3.52941	85
701.389	1.95					84688.2	0	71.4286	28.5714	0	0	2.85714	4.7619	12.381	5.71429	1.90476	9.52381	0	0	0	34.2857	0	0	0	0	0	0	0	0	0	0	0	0	13.3333	0.952381	1.90476	0	0	0	0	0	0	12.381	0	0	0	0	0	105
970.511	2.32	3	1	4	55	36585.3	0	82.5397	17.4603	0	0	0	9.52381	25.3968	9.52381	6.34921	7.93651	0	1.5873	0	22.2222	0	0	0	0	0	0	0	0	0	0	0	0	6.34921	0	3.1746	0	0	0	0	0	0	7.93651	0	0	0	0	0	126
1272.46	2.505					68171.3	0	93.8272	6.17284	0	0	0.823045	12.7572	18.5185	6.99588	13.5802	11.5226	0	2.46914	0	26.3374	0	0.823045	0	0	0.823045	0	0	0	0	0	0	0	4.52675	0	0	0	0	0	0	0	0	0.823045	0	0	0	0	0	243
1696.56	2.85	0	0	0	130	250870	0	94.4444	5.55556	0	0	0	10.1852	25.9259	5.55556	11.1111	15.7407	0	0	4.62963	21.2963	0	0.925926	0	0	0	0	0	0	0	0	0	0	2.77778	0	0	0	0	0	0	0	0	0	0	0	0	1.85185	0	108
1883.93	3.075	7	3	10	58	86396	0	89.0909	10.9091	0	0	0.909091	6.36364	47.2727	11.8182	2.72727	6.36364	0	0	0	11.8182	0	0	0	0	1.81818	0	0	0	0	0	0	0	8.18182	0	0	0	0	0	0	0	0	0	0	0	0	2.72727	0	110
2018.01	3.3					122596	0	97.3684	2.63158	0	0	0.877193	7.89474	41.2281	13.1579	7.01754	17.5439	0	1.75439	0	7.89474	0	0	0	0	0	0	0	0	0	0	0	0	2.63158	0	0	0	0	0	0	0	0	0	0	0	0	0	0	114
2382.77	3.77	0	5	5	58	186045	0	66.763	33.237	0	0	1.44509	9.82659	11.5607	8.3815	2.89017	14.4509	0	0.289017	0.867052	16.763	0	1.15607	0	0	0.289017	0	0	0	0	0	0	0	20.8092	0.578035	1.7341	0	0	0.289017	0	0	0	4.62428	0	0	0	4.04624	0	346
2432.74	3.83					38368.9	0	72.973	27.027	0	0	2.7027	4.5045	17.1171	10.8108	0.900901	25.2252	0	0	0	11.7117	0	0	0	0	0	0	0	0	0	0	0	0	21.6216	0	0.900901	0	0	0	0	0	0	3.6036	0	0	0	0.900901	0	111
2615.95	4.05					217669	0	71.7224	28.2776	0	0	0.514139	8.48329	27.5064	11.3111	1.54242	7.19794	0.771208	0	0.257069	14.1388	0	0.514139	0	0	0	0	0	0	0	0	0	0	14.653	0.771208	1.02828	0	0	0	0	0	0	5.9126	0	0	0	5.39846	0	389
2740.87	4.2	1	2	3	156	483932	0	96	4	0	0	1.33333	6.66667	28.6667	20.6667	0	20.6667	0	0	2	16	0	0	0	0	0	0	0	0	0	0	0	0	1.33333	0	0	0	0	0	0	0	0	1.33333	0	0	0	1.33333	0	150
2946.34	4.4	1	2	3	177	117004	0	98.5294	1.47059	0	0	0	4.41176	18.3824	11.0294	1.47059	12.5	0.735294	2.20588	2.20588	45.5882	0	0	0	0	0	0	0	0	0	0	0	0	0	0	0.735294	0	0	0	0	0	0	0	0	0	0	0.735294	0	136
3849.87	4.6	0	0	0	124	432718	0	96.9325	3.06748	0	0	0.613497	4.90798	38.0368	22.6994	0	17.1779	0.613497	0.613497	3.06748	9.20245	0	0.613497	0	0	0	0	0	0	0	0	0	0	0.613497	0	0.613497	0	0	0	0	0	0	1.22699	0	0	0	0	0	163
4248.86	4.8					758435	0	97.6868	2.31317	0	0	0.355872	1.06762	15.4804	60.3203	0.533808	11.032	2.31317	1.06762	1.60142	3.91459	0	0.355872	0	0	0	0	0	0	0	0	0	0	1.24555	0	0	0	0	0	0	0	0	0.711744	0	0	0	0	0	562
4747.58	5.05	1	0	1	30	117838	0	97.3451	2.65487	0	1.76991	0	3.53982	16.8142	61.0619	0	7.9646	3.53982	1.76991	0	0.884956	0	0	0	0	0	0	0	0	0	0	0	0	2.65487	0	0	0	0	0	0	0	0	0	0	0	0	0	0	113
4982.06	5.17					76873.3	0	99.449	0.550964	0	0	2.47934	3.85675	9.36639	41.0468	0.275482	30.854	5.23416	0.550964	4.95868	0.826446	0	0.275482	0	0	0	0	0	0	0	0	0	0	0	0	0	0	0	0	0	0	0	0.275482	0	0	0	0	0	363
5126.62	5.3	1	1	2	82	104461	0	97.3684	2.63158	0	0.877193	0	6.14035	2.63158	42.9825	2.63158	21.9298	15.7895	2.63158	1.75439	0	0	1.75439	0	0	0	0	0	0	0	0	0	0	0.877193	0	0	0	0	0	0	0	0	0	0	0	0	0	0	114
5879.53	5.8					108548	0	97.0109	2.98913	0	0	0.543478	1.90217	6.25	35.8696	1.3587	32.337	6.25	5.43478	4.34783	2.71739	0	1.3587	0	0	0	0	0	0	0	0	0	0	1.08696	0	0.271739	0	0	0	0	0	0	0	0	0	0	0.271739	0	368
6571.43	6					17271.8	0	97.4359	2.5641	0	0	0.854701	2.5641	2.5641	40.1709	0	17.9487	8.54701	12.8205	11.1111	0.854701	0	0.854701	0	0	0	0	0	0	0	0	0	0	1.7094	0	0	0	0	0	0	0	0	0	0	0	0	0	0	117
7047.62	6.1					22664.4	0	99.1228	0.877193	0	0	0.877193	1.75439	4.38596	32.4561	0	18.4211	12.2807	10.5263	18.4211	0	0	0.877193	0	0	0	0	0	0	0	0	0	0	0	0	0	0	0	0	0	0	0	0	0	0	0	0	0	114
7428.57	6.2	0	2	2	147	68547.8	0	97.037	2.96296	0	0	0	0.740741	3.7037	42.2222	0.740741	16.2963	11.1111	11.1111	11.1111	0	0	0.740741	0.740741	0	0	0	0	0	0	0	0	0	1.48148	0	0	0	0	0	0	0	0	0	0	0	0	0	0	135
8000	6.83					62031.3	0	98.6702	1.32979	0	0	0.531915	0.797872	1.59574	38.8298	0.265957	19.4149	5.05319	16.7553	14.3617	1.06383	0	0.797872	0	0	0	0	0	0	0	0	0	0	0.531915	0	0	0	0	0	0	0	0	0	0	0	0	0	0	376
8229.79	6.9					30964.3	0	95.8678	4.13223	0	0	2.47934	0.826446	2.47934	47.1074	0	12.3967	10.7438	12.3967	7.43802	0	0	1.65289	0.826446	0	0	0	0	0	0	0	0	0	1.65289	0	0	0	0	0	0	0	0	0	0	0	0	0	0	121
8336.17	7					50286.8	0	96.3077	3.69231	0	0	2.46154	3.07692	1.23077	48.3077	0	13.8462	5.53846	16.9231	3.69231	1.23077	0	0.615385	0	0	0	0	0	0	0	0	0	0	1.84615	0.615385	0	0	0	0	0	0	0.615385	0	0	0	0	0	0	325
8389.36	7.05	0	0	0	135	46566.3	0	97.7564	3.48101	0	0	2.21519	1.58228	1.58228	56.6456	0.632911	12.6582	4.43038	12.9747	2.8481	0.949367	0	0.949367	0	0	0	0	0	0	0	0	0	0	0	0	0.632911	0	0	0	0	0	0	0.316456	0	0	0	0.316456	1.26582	316
8442.55	7.1					104399	0	98.7539	1.85759	0	0	0.928793	2.47678	0	58.2043	0.309598	10.2167	5.57276	19.5046	0.619195	0.309598	0	0.309598	0.309598	0	0	0	0	0	0	0	0	0	0.309598	0	0.309598	0	0	0	0	0	0	0	0	0	0	0	0.619195	323
8495.74	7.15	0	0	0	98	86030.4	0	99.4667	0.533333	0	0	0.8	2.4	0.8	66.6667	0.266667	9.6	3.73333	14.1333	0.8	0.266667	0	0.533333	0	0	0	0	0	0	0	0	0	0	0	0	0	0	0	0	0	0	0	0	0	0	0	0	0	375
8527.66	7.2					100667	0	99.0991	0.900901	0	0	0.900901	1.8018	0.900901	69.0691	0.3003	9.00901	1.2012	15.6156	0	0	0	0.3003	0	0	0.3003	0	0	0	0	0	0	0	0.600601	0	0	0	0	0	0	0	0	0	0	0	0	0	0	333
8536.17	7.23	0	1	1	36	1.17155e+06	0	99.3612	0.638751	0	0	1.06458	2.12917	0.354862	68.9141	0.283889	9.08446	2.69695	13.3428	1.41945	0.0709723	0	0	0	0	0	0	0	0	0	0	0	0	0.354862	0.0709723	0.0709723	0	0	0	0.0709723	0.0709723	0	0	0	0	0	0	0	1409
8557.45	7.25	0	0	0	94	976569	0	98.7229	1.27714	0	0	1.40485	7.66284	0	69.0932	0.127714	9.1954	2.04342	8.93997	0.255428	0	0	0	0	0	0	0	0	0	0	0	0	0	0.766284	0	0.127714	0.127714	0	0	0	0.255428	0	0	0	0	0	0	0	783
9394.23	7.65	0	1	1	148	605716	0	100	0	0	0	1.06157	0.849257	0	85.3503	0	7.21868	0.849257	4.67091	0	0	0	0	0	0	0	0	0	0	0	0	0	0	0	0	0	0	0	0	0	0	0	0	0	0	0	0	0	471
9614.85	7.75	0	0	0	187	557490	0	99.177	0.823045	0	0	0.823045	2.26337	0.411523	76.3374	0	11.7284	0.411523	7.20165	0	0	0	0.823045	0	0	0	0	0	0	0	0	0	0	0	0	0	0	0	0	0	0	0	0	0	0	0	0	0	486
9835.46	7.85	0	1	1	157	302038	0	99.1525	0.847458	0	0	2.54237	2.33051	0	87.0763	0	2.75424	0	4.44915	0	0	0	0	0	0	0	0	0	0	0	0	0	0	0.847458	0	0	0	0	0	0	0	0	0	0	0	0	0	0	472
10056.1	7.95					81300.6	0	99.1837	0.816327	0	0	3.67347	2.85714	0	78.3673	0	4.4898	0	9.38776	0.408163	0	0	0	0	0	0	0	0	0	0	0	0	0	0.816327	0	0	0	0	0	0	0	0	0	0	0	0	0	0	490
10276.7	8.05					100492	0	97.9684	2.0316	0	0	11.7381	3.83747	0	73.5892	0	4.28894	0	4.51467	0	0	0	0	0	0	0	0	0	0	0	0	0	0	1.58014	0	0	0	0	0	0	0	0	0	0	0	0	0.451467	0	443
10497.3	8.15					122452	0	100	0	0	0	14.3836	6.16438	0	76.9406	0	0.456621	0	1.82648	0.228311	0	0	0	0	0	0	0	0	0	0	0	0	0	0	0	0	0	0	0	0	0	0	0	0	0	0	0	0	438
10607.6	8.2	2	0	2	95	486698	0	97.0909	2.90909	0	0	32.1818	20.1818	0	42	0	1.63636	0	0.363636	0	0	0	0	0	0	0.727273	0	0	0	0	0	0	0	2.90909	0	0	0	0	0	0	0	0	0	0	0	0	0	0	550
10898.8	8.35					98842.9	0	96.2264	3.77358	0	0	32.345	49.5957	0	13.7466	0	0.539084	0	0	0	0	0	0	0	0	0	0	0	0	0	0	0	0	2.15633	0	1.61725	0	0	0	0	0	0	0	0	0	0	0	0	371
10969.4	8.45					34843.1	0	90.5556	9.44444	0	0	31.9444	56.1111	0	2.22222	0	0.277778	0	0	0	0	0	0	0.555556	0	0	0	0	0	0	0	0	0	4.44444	0	4.44444	0	0	0	0	0	0	0	0	0	0	0	0	360
10969.4	8.42	0	1	1	36	62115.4	0	91.9668	8.03324	0	0	56.7867	34.349	0	0	0	0	0	0.554017	0	0	0	0	0	0	0.277008	0	0	0	0	0	0	0	7.20222	0	0.831025	0	0	0	0	0	0	0	0	0	0	0	0	361
10987.1	8.46	0	0	0	73	113307	0	87.6506	12.3494	0	0	32.2289	53.9157	0	0	0	0	0	0	0	0	0	0	0	0	0.903614	0.60241	0	0	0	0	0	0	9.63855	0	2.71084	0	0	0	0	0	0	0	0	0	0	0	0	332
11190	8.575	2	5	7	56	63081.5	0	86.8502	13.1498	0	0	43.1193	38.5321	0	1.83486	0	0	0	0.30581	0	0	0	0	0	0	2.14067	0.917431	0	0	0	0	0	0	8.8685	0	4.28135	0	0	0	0	0	0	0	0	0	0	0	0	327
11251.8	8.61	0	3	3	54	27788.5	0	85.4489	14.5511	0	0	52.6316	26.3158	0	2.47678	0	0.928793	0	0	0	0	0	0	0	0	2.78638	0.309598	0	0	0	0	0	0	10.5263	0	4.02477	0	0	0	0	0	0	0	0	0	0	0	0	323
11410.6	8.7	0	4	4	23	57986.7	0	89.5561	10.4439	0	0	62.141	24.8042	0	0	0	0	0	0	0	0	0	0	0	0	1.04439	1.56658	0	0	0	0	0	0	5.74413	0	4.69974	0	0	0	0	0	0	0	0	0	0	0	0	383
11631.2	8.825	1	3	4	52	74547.6	0	69.8254	30.1746	0	0	42.6434	22.6933	0	1.49626	0	0	0	0	0	0	0	0	0	0	0	2.99252	0	0	0	0	0	0	23.6908	0.249377	6.23441	0	0	0	0	0	0	0	0	0	0	0	0	401
11782.5	8.85	0	2	2	27	46732.4	0	57.3529	42.6471	0	0	30.5147	23.5294	0	0	0	0	0	0	0	0	0	0	0	0	1.47059	1.83824	0	0	0	0	0	0	33.0882	0	9.55882	0	0	0	0	0	0	0	0	0	0	0	0	272
11960.6	8.875	0	4	4	52	17673.6	0	32.0388	67.9612	0	0	18.4466	8.25243	0	0	0	0	0	0	0	0	0	0	0	0	5.33981	0	0	0	0	0	0	0	52.9126	0	15.0485	0	0	0	0	0	0	0	0	0	0	0	0	206
13142.7	9.3	0	0	0	29	5403.45	0	83.871	23.5294	0	0	11.7647	55.8824	0	0	0	0	0	5.88235	0	0	0	0	0	0	2.94118	0	0	0	0	0	0	0	14.7059	0	0	0	0	0	0	0	0	0	0	0	0	0	8.82353	34
13179.5	9.35	0	6	6	35	4624.16	0	52.5	47.5	0	0	5	42.5	0	0	0	0	0	0	0	0	0	0	0	0	5	0	0	0	0	0	0	0	25	0	12.5	0	0	0	0	10	0	0	0	0	0	0	0	40
13216.2	9.4	4	7	11	28	12300.7	0	55.5556	51.9231	0	0	3.84615	44.2308	0	0	0	0	0	0	0	0	0	0	0	0	0	0	0	0	0	0	0	0	30.7692	0	5.76923	0	0	0	0	0	1.92308	0	0	0	0	0	13.4615	52
13253	9.45	0	0	0	33	6111.5	0	57.4074	46.5517	0	0	5.17241	48.2759	0	0	0	0	0	0	0	0	0	0	0	0	0	0	0	0	0	0	0	0	29.3103	0	10.3448	0	0	0	0	0	0	0	0	0	0	0	6.89655	58
13289.7	9.5	0	1	1	41	6454.94	0	59.7015	45.9459	0	0	8.10811	45.9459	0	0	0	0	0	0	0	0	0	0	0	0	0	0	0	0	0	0	0	0	28.3784	0	8.10811	0	0	0	0	0	0	0	0	0	0	0	9.45946	74
13363.2	9.6	0	2	2	49	13359.7	0	33.871	66.129	0	0	3.22581	30.6452	0	0	0	0	0	0	0	0	0	0	0	0	0	0	0	0	0	0	0	0	37.0968	0	27.4194	0	0	1.6129	0	0	0	0	0	0	0	0	0	62
13400	9.65	3	3	6	31	11599	0	35.8209	65.7143	0	0	1.42857	32.8571	0	0	0	0	0	0	0	0	0	0	0	0	0	0	0	0	0	0	0	0	44.2857	0	15.7143	1.42857	0	0	0	0	0	0	0	0	0	0	4.28571	70
13495	9.7					9904.28	0	21.5385	80.2817	0	0	0	15.493	0	0	0	1.40845	0	0	0	0	0	0	0	0	2.8169	0	0	0	0	0	0	0	66.1972	0	5.6338	0	0	0	0	0	0	0	0	0	0	0	8.4507	71
13590	9.75	0	0	0	26	7718.17	0	21.6667	80	0	0	0	20	0	0	0	0	0	0	0	0	0	0	0	0	0	0	0	0	0	0	0	0	49.2308	0	13.8462	0	1.53846	0	4.61538	3.07692	0	0	0	0	0	0	7.69231	65
13633.3	9.8					10017.5	0	31.746	73.3333	0	0	0	24	0	0	0	0	0	0	0	0	0	0	0	0	2.66667	0	0	0	0	0	0	0	41.3333	0	13.3333	2.66667	0	0	0	0	0	0	0	0	0	0	16	75
13676.7	9.85	1	4	5	50	6869.77	0	30.5556	72.5	0	0	0	26.25	0	0	0	0	0	0	0	0	0	0	0	0	1.25	0	0	0	0	0	0	0	46.25	0	11.25	0	1.25	2.5	1.25	0	0	0	0	0	0	0	10	80
13720	9.9					5911.75	0	32.1429	70.9677	0	0	0	27.4194	0	0	0	0	0	0	0	0	0	0	0	0	1.6129	0	0	0	0	0	0	0	43.5484	0	11.2903	1.6129	0	0	4.83871	0	0	0	0	0	0	0	9.67742	62
13828.3	9.95	0	0	0	44	33475.1	0	9.65251	90.458	0	0	0	8.39695	0	0	0	0	0	0	0	0	0	0	0	0	1.14504	0	0	0	0	0	0	0	85.8779	0	3.43511	0	0	0	0	0	0	0	0	0	0	0	1.14504	262
13850	10	0	1	1	37	4897.62	0	30.4348	73.5849	0	0	0	26.4151	0	0	0	0	0	0	0	0	0	0	0	0	0	0	0	0	0	0	0	0	45.283	0	11.3208	0	3.77358	0	0	0	0	0	0	0	0	0	13.2075	53
13916.5	10.05					17206.5	0	22.5352	78.6667	0	0	0	16	0	0	0	0	0	0	0	0	0	0	0	0	5.33333	0	0	0	0	0	0	0	52	0	14.6667	1.33333	2.66667	0	2.66667	0	0	0	0	0	0	0	5.33333	75
14027.3	10.1	2	8	10	70	13212.3	0	23.6842	78.3133	0	0	0	18.0723	0	0	0	0	0	0	0	0	0	0	0	0	3.61446	0	0	0	0	0	0	0	43.3735	0	19.2771	2.40964	2.40964	0	2.40964	0	0	0	0	0	0	0	8.43373	83
14138.1	10.15	11	3	14	36	13695	0	25.8621	76.9231	0	0	0	21.5385	0	0	0	0	0	0	0	0	0	0	0	0	1.53846	0	0	0	0	0	0	0	43.0769	0	13.8462	1.53846	4.61538	1.53846	1.53846	0	0	0	0	0	0	0	10.7692	65
14248.8	10.2					40893.7	0	15.3846	85.1852	0	0	0	11.1111	0	0	0	0	0	0	0	0	0	0	0	0	3.7037	0	0	0	0	0	0	0	44.4444	0	24.0741	5.55556	5.55556	0	0	1.85185	0	0	0	0	0	0	3.7037	54
14359.6	10.25	1	10	11	103	33142.1	0	23.9583	77.2277	0	0	0.990099	17.8218	0	0	0	0	0	0	0	0	0	0	0	0	3.9604	0	0	0	0	0	0	0	42.5743	0	25.7426	2.9703	0	0.990099	0	0	0	0	0	0	0	0	4.9505	101
14470.4	10.3					7498.08	0	17.1429	84.2105	0	0	0	7.89474	0	0	0	0	0	0	0	0	0	0	0	0	7.89474	0	0	0	0	0	0	0	57.8947	0	10.5263	0	0	2.63158	0	5.26316	0	0	0	0	0	0	7.89474	38
14581.2	10.35	0	3	3	33	3382.09	1	15.3846	88.8889	0	0	0	5.55556	0	0	0	0	0	0	0	0	0	0	0	0	5.55556	0	0	0	0	0	0	0	55.5556	0	0	0	0	0	0	5.55556	0	0	0	0	0	0	27.7778	18
14692	10.4					2543.57	0	8	93.5484	0	0	0	6.45161	0	0	0	0	0	0	0	0	0	0	0	0	0	0	0	0	0	0	0	0	51.6129	0	22.5806	0	0	0	0	0	0	0	0	0	0	0	19.3548	31
14700.7	10.45	1	2	3	32	991.49	1	25	75	0	0	25	0	0	0	0	0	0	0	0	0	0	0	0	0	0	0	0	0	0	0	0	0	75	0	0	0	0	0	0	0	0	0	0	0	0	0	0	4
14718.1	10.5	0	0	0	22	325.707	1	0	100	0	0	0	0	0	0	0	0	0	0	0	0	0	0	0	0	0	0	0	0	0	0	0	0	75	0	0	0	25	0	0	0	0	0	0	0	0	0	0	4
14805.3	10.6	0	1	1	17	581.274	1	0	100	0	0	0	0	0	0	0	0	0	0	0	0	0	0	0	0	0	0	0	0	0	0	0	0	80	0	20	0	0	0	0	0	0	0	0	0	0	0	0	5
14848.9	10.65	0	1	1	17	1364.36	1	0	100	0	0	0	0	0	0	0	0	0	0	0	0	0	0	0	0	0	0	0	0	0	0	0	0	66.6667	0	33.3333	0	0	0	0	0	0	0	0	0	0	0	0	3
14892.5	10.7	1	1	2	24	1042.66	1	0	100	0	0	0	0	0	0	0	0	0	0	0	0	0	0	0	0	0	0	0	0	0	0	0	0	80	0	0	0	0	0	0	0	20	0	0	0	0	0	0	5
14979.6	10.8	1	0	1	17	355.891	1	0	100	0	0	0	0	0	0	0	0	0	0	0	0	0	0	0	0	0	0	0	0	0	0	0	0	100	0	0	0	0	0	0	0	0	0	0	0	0	0	0	2
15023.2	10.85	2	2	4	28	0	1	#DIV/0!	0	0	0	0	0	0	0	0	0	0	0	0	0	0	0	0	0	0	0	0	0	0	0	0	0	0	0	0	0	0	0	0	0	0	0	0	0	0	0	0	0
15066.8	10.9	0	0	0	37	170.511	1	0	100	0	0	0	0	0	0	0	0	0	0	0	0	0	0	0	0	0	0	0	0	0	0	0	0	50	0	50	0	0	0	0	0	0	0	0	0	0	0	0	4
15110.4	10.95	0	1	1	38	824.877	1	33.3333	66.6667	0	0	0	33.3333	0	0	0	0	0	0	0	0	0	0	0	0	0	0	0	0	0	0	0	0	66.6667	0	0	0	0	0	0	0	0	0	0	0	0	0	0	3
15197.5	11.05	0	0	0	28	484.568	1	16.6667	83.3333	0	0	0	16.6667	0	0	0	0	0	0	0	0	0	0	0	0	0	0	0	0	0	0	0	0	66.6667	0	16.6667	0	0	0	0	0	0	0	0	0	0	0	0	6
15241.1	11.1	3	2	5	44	74.8175	1	0	100	0	0	0	0	0	0	0	0	0	0	0	0	0	0	0	0	0	0	0	0	0	0	0	0	100	0	0	0	0	0	0	0	0	0	0	0	0	0	0	1
15284.7	11.15	1	0	1	15	22.7971	1	0	100	0	0	0	0	0	0	0	0	0	0	0	0	0	0	0	0	0	0	0	0	0	0	0	0	100	0	0	0	0	0	0	0	0	0	0	0	0	0	0	1
15328.3	11.2	2	0	2	25	842.766	1	100	0	0	0	100	0	0	0	0	0	0	0	0	0	0	0	0	0	0	0	0	0	0	0	0	0	0	0	0	0	0	0	0	0	0	0	0	0	0	0	0	2
15371.9	11.25	8	3	11	35	127.21	1	100	0	0	0	0	100	0	0	0	0	0	0	0	0	0	0	0	0	0	0	0	0	0	0	0	0	0	0	0	0	0	0	0	0	0	0	0	0	0	0	0	3
