# Supplementary material for: Thresholds for the presence of glacial megafauna in central Europe during the last 60,000 years
Source: Sci Rep. 2022 Nov 21;12:20055. doi: 10.1038/s41598-022-22464-x (PMC9681729; doi:10.1038/s41598-022-22464-x)
Supplement: Supplementary file 4 — Supplementary Information 4. [file 41598_2022_22464_MOESM4_ESM.xlsx]

## Sheet: Tabelle1
Table S3. All counts on pollen and spores from Auel infilled maar core AU4. Data are shown versus age and core depth.
[yr b2k]	[m]	[#]	[#]	[#]	[#]	[#/ccm]	[#<20]	[%]	[%]	[%]	[%]	[%]	[%]	[%]	[%]	[%]	[%]	[%]	[%]	[%]	[%]	[%]	[%]	[%]	[%]	[%]	[%]	[%]	[%]	[%]	[%]	[%]	[%]	[%]	[%]	[%]	[%]	[%]	[%]	[%]	[%]	[%]	[%]	[%]	[%]	[%]	[%]	[%]	[#]
Age	AU4 Depth	Sporormiella-type	Sordaria-type	Megafauna (Sporormiella + Sordaria)	Total Spores	Total pollen	no pollen	Tree pollen	Non-tree pollen	Abies	Picea	Pinus	Betula	Alnus	Corylus	Carpinus	Quercus	Tilia	Ulmus	Fraxinus	Fagus	Taxus	Hedera	Viscum	Ilex	Salix	Juniperus	Sequoia	Tsuga	Carya	Pterocarya	Liriodendron	Sciadopitys	Poaceae	Ericaceae	Artemisia	Caryophyllaceae	Chenopodiaceae	Ranunculaceae	Apiaceae	Tubuliflorae	Liguliflorae	Cerealia	Secale	Fagopyrum	Juglans	Plantaginaceae	Cyperaceae	Total Pollen
14397.2	15.41	0	0	0	18	312.08	1	100	0	0	0	0	100	0	0	0	0	0	0	0	0	0	0	0	0	0	0	0	0	0	0	0	0	0	0	0	0	0	0	0	0	0	0	0	0	0	0	0	2
14917.3	15.705	1	2	3	16	3740.86	1	23.5294	76.4706	0	0	23.5294	0	0	0	0	0	0	0	0	0	0	0	0	0	0	0	0	0	0	0	0	0	70.5882	0	5.88235	0	0	0	0	0	0	0	0	0	0	0	0	17
15427.1	15.92	1	2	3	23	734.591	1	16.6667	83.3333	0	0	16.6667	0	0	0	0	0	0	0	0	0	0	0	0	0	0	0	0	0	0	0	0	0	83.3333	0	0	0	0	0	0	0	0	0	0	0	0	0	0	6
17478.3	16.785	0	12	12	24	461.931	1	42.8571	57.1429	0	0	0	42.8571	0	0	0	0	0	0	0	0	0	0	0	0	0	0	0	0	0	0	0	0	57.1429	0	0	0	0	0	0	0	0	0	0	0	0	0	0	7
17834	16.935	0	3	3	14	72.7542	1	100	0	0	0	100	0	0	0	0	0	0	0	0	0	0	0	0	0	0	0	0	0	0	0	0	0	0	0	0	0	0	0	0	0	0	0	0	0	0	0	0	2
18059.3	17.03	0	3	3	18	232.813	1	0	100	0	0	0	0	0	0	0	0	0	0	0	0	0	0	0	0	0	0	0	0	0	0	0	0	100	0	0	0	0	0	0	0	0	0	0	0	0	0	0	1
18094.9	17.045	2	1	3	11	4114.67	1	16.6667	83.3333	0	0	0	16.6667	0	0	0	0	0	0	0	0	0	0	0	0	0	0	0	0	0	0	0	0	83.3333	0	0	0	0	0	0	0	0	0	0	0	0	0	0	6
18699.6	17.3	0	1	1	23	166.552	1	0	100	0	0	0	0	0	0	0	0	0	0	0	0	0	0	0	0	0	0	0	0	0	0	0	0	100	0	0	0	0	0	0	0	0	0	0	0	0	0	0	2
18770.7	17.33	2	0	2	15	1289.52	1	33.3333	72.7273	0	0	18.1818	9.09091	0	0	0	0	0	0	0	0	0	0	0	0	0	0	0	0	0	0	0	0	54.5455	0	0	0	0	0	0	0	0	0	0	0	0	0	18.1818	11
19090.8	17.465	2	5	7	18
19209.4	17.515	1	5	6	26	431.173	0	70	30	0	10	20	15	15	0	0	5	0	5	0	0	0	0	0	0	0	0	0	0	0	0	0	0	25	5	0	0	0	0	0	0	0	0	0	0	0	0	0	20
19470.2	17.625	2	1	3	15	54.8622	1	0	100	0	0	0	0	0	0	0	0	0	0	0	0	0	0	0	0	0	0	0	0	0	0	0	0	100	0	0	0	0	0	0	0	0	0	0	0	0	0	0	1
20205.4	17.935	1	3	4	15	905.385	0	38.0952	61.9048	0	0	28.5714	9.52381	0	0	0	0	0	0	0	0	0	0	0	0	0	0	0	0	0	0	0	0	42.8571	0	9.52381	0	4.7619	0	0	4.7619	0	0	0	0	0	0	0	21
22740.4	18.995	0	0	0	4	658.707	1	0	100	0	0	0	0	0	0	0	0	0	0	0	0	0	0	0	0	0	0	0	0	0	0	0	0	100	0	0	0	0	0	0	0	0	0	0	0	0	0	0	3
23232	19.1					5181.09	1	20	80	0	0	20	0	0	0	0	0	0	0	0	0	0	0	0	0	0	0	0	0	0	0	0	0	60	0	0	0	20	0	0	0	0	0	0	0	0	0	0	5
23342.6	19.2					0	1	#DIV/0!	0	0	0	0	0	0	0	0	0	0	0	0	0	0	0	0	0	0	0	0	0	0	0	0	0	0	0	0	0	0	0	0	0	0	0	0	0	0	0	0	0
23365.8	19.29					3078.93	1	0	100	0	0	0	0	0	0	0	0	0	0	0	0	0	0	0	0	0	0	0	0	0	0	0	0	75	0	0	0	0	0	0	25	0	0	0	0	0	0	0	4
23385.1	19.365	2	2	4	21	11886.8	1	69.2308	30.7692	0	15.3846	23.0769	23.0769	0	0	0	0	0	0	0	0	0	0	0	0	0	7.69231	0	0	0	0	0	0	23.0769	7.69231	0	0	0	0	0	0	0	0	0	0	0	0	0	13
23582.4	20.13	1	1	2	17	419.574	1	25	75	0	0	0	25	0	0	0	0	0	0	0	0	0	0	0	0	0	0	0	0	0	0	0	0	75	0	0	0	0	0	0	0	0	0	0	0	0	0	0	4
23632.7	20.325	1	4	5	19
23891.8	21.33	1	4	5	29	1084.19	1	44.4444	55.5556	0	0	22.2222	11.1111	0	0	0	0	11.1111	0	0	0	0	0	0	0	0	0	0	0	0	0	0	0	55.5556	0	0	0	0	0	0	0	0	0	0	0	0	0	0	9
24054.3	21.96	0	1	1	17	785.06	1	100	0	0	0	77.7778	22.2222	0	0	0	0	0	0	0	0	0	0	0	0	0	0	0	0	0	0	0	0	0	0	0	0	0	0	0	0	0	0	0	0	0	0	0	9
24064.6	22	2	0	2	17	269.045	1	33.3333	66.6667	0	0	0	33.3333	0	0	0	0	0	0	0	0	0	0	0	0	0	0	0	0	0	0	0	0	66.6667	0	0	0	0	0	0	0	0	0	0	0	0	0	0	3
24176.8	22.435	2	1	3	25	5184.27	1	58.8235	41.1765	0	0	11.7647	29.4118	11.7647	0	0	0	0	0	5.88235	0	0	0	0	0	0	0	0	0	0	0	0	0	35.2941	0	0	0	0	0	0	0	5.88235	0	0	0	0	0	0	17
24438.5	23.45	0	1	1	15	352.12	1	83.3333	16.6667	0	0	33.3333	50	0	0	0	0	0	0	0	0	0	0	0	0	0	0	0	0	0	0	0	0	16.6667	0	0	0	0	0	0	0	0	0	0	0	0	0	0	6
24791.8	24.45					0	1	#DIV/0!	0	0	0	0	0	0	0	0	0	0	0	0	0	0	0	0	0	0	0	0	0	0	0	0	0	0	0	0	0	0	0	0	0	0	0	0	0	0	0	0	0
24851.3	24.55	0	0	0	20	2244.76	1	35.7143	64.2857	0	0	21.4286	14.2857	0	0	0	0	0	0	0	0	0	0	0	0	0	0	0	0	0	0	0	0	64.2857	0	0	0	0	0	0	0	0	0	0	0	0	0	0	14
25131.3	25.02	0	2	2	18	141.466	1	40	60	0	0	20	20	0	0	0	0	0	0	0	0	0	0	0	0	0	0	0	0	0	0	0	0	60	0	0	0	0	0	0	0	0	0	0	0	0	0	0	5
25447.1	25.55	2	6	8	20	2038.1	0	80.7692	19.2308	0	15.3846	42.3077	11.5385	3.84615	0	3.84615	0	0	3.84615	0	0	0	0	0	0	0	0	0	0	0	0	0	0	11.5385	0	7.69231	0	0	0	0	0	0	0	0	0	0	0	0	26
25566.2	25.75	1	3	4	15	0	1	#DIV/0!	0	0	0	0	0	0	0	0	0	0	0	0	0	0	0	0	0	0	0	0	0	0	0	0	0	0	0	0	0	0	0	0	0	0	0	0	0	0	0	0	0
25730	26.025	2	1	3	15
26039.8	26.545	0	3	3	16	2105.16	1	57.1429	42.8571	0	0	28.5714	14.2857	0	0	0	0	14.2857	0	0	0	0	0	0	0	0	0	0	0	0	0	0	0	42.8571	0	0	0	0	0	0	0	0	0	0	0	0	0	0	7
26328.7	27.03	0	3	3	15	1784.06	1	72.7273	27.2727	0	9.09091	54.5455	9.09091	0	0	0	0	0	0	0	0	0	0	0	0	0	0	0	0	0	0	0	0	27.2727	0	0	0	0	0	0	0	0	0	0	0	0	0	0	11
26450.5	27.33	0	0	0	16	1383.84	1	52.9412	47.0588	0	0	29.4118	17.6471	5.88235	0	0	0	0	0	0	0	0	0	0	0	0	0	0	0	0	0	0	0	47.0588	0	0	0	0	0	0	0	0	0	0	0	0	0	0	17
26491.4	27.59	0	3	3	10	2435.97	1	42.8571	57.1429	0	0	14.2857	28.5714	0	0	0	0	0	0	0	0	0	0	0	0	0	0	0	0	0	0	0	0	57.1429	0	0	0	0	0	0	0	0	0	0	0	0	0	0	7
26603.2	28.3	0	1	1	17	937.755	1	50	50	0	0	12.5	37.5	0	0	0	0	0	0	0	0	0	0	0	0	0	0	0	0	0	0	0	0	50	0	0	0	0	0	0	0	0	0	0	0	0	0	0	8
26644.1	28.56					3344.06	1	0	100	0	0	0	0	0	0	0	0	0	0	0	0	0	0	0	0	0	0	0	0	0	0	0	0	100	0	0	0	0	0	0	0	0	0	0	0	0	0	0	3
26770.1	29.36	3	2	5	23	2105.16	1	33.3333	66.6667	0	0	0	33.3333	0	0	0	0	0	0	0	0	0	0	0	0	0	0	0	0	0	0	0	0	66.6667	0	0	0	0	0	0	0	0	0	0	0	0	0	0	3
26800	29.55					9781.11	0	65.625	34.375	0	6.25	34.375	18.75	0	3.125	0	3.125	0	0	0	0	0	0	0	0	0	0	0	0	0	0	0	0	34.375	0	0	0	0	0	0	0	0	0	0	0	0	0	0	32
26941.7	30.45	3	6	9	25	3247.31	1	33.3333	66.6667	0	0	0	33.3333	0	0	0	0	0	0	0	0	0	0	0	0	0	0	0	0	0	0	0	0	66.6667	0	0	0	0	0	0	0	0	0	0	0	0	0	0	3
26957.4	30.55	2	4	6	19	0	1	#DIV/0!	0	0	0	0	0	0	0	0	0	0	0	0	0	0	0	0	0	0	0	0	0	0	0	0	0	0	0	0	0	0	0	0	0	0	0	0	0	0	0	0	0
27114.9	31.55	1	7	8	30	3082.59	1	36.3636	63.6364	0	0	18.1818	18.1818	0	0	0	0	0	0	0	0	0	0	0	0	0	0	0	0	0	0	0	0	63.6364	0	0	0	0	0	0	0	0	0	0	0	0	0	0	11
27193.6	32.05	3	6	9	27	234.102	1	100	0	0	0	0	100	0	0	0	0	0	0	0	0	0	0	0	0	0	0	0	0	0	0	0	0	0	0	0	0	0	0	0	0	0	0	0	0	0	0	0	1
27272.3	32.55	6	5	11	24	0	1	#DIV/0!	0	0	0	0	0	0	0	0	0	0	0	0	0	0	0	0	0	0	0	0	0	0	0	0	0	0	0	0	0	0	0	0	0	0	0	0	0	0	0	0	0
27351.1	33.05	1	1	2	15	7440.16	0	19.0476	80.9524	0	0	4.7619	14.2857	0	0	0	0	0	0	0	0	0	0	0	0	0	0	0	0	0	0	0	0	61.9048	0	14.2857	0	4.7619	0	0	0	0	0	0	0	0	0	0	21
27429.8	33.55	0	2	2	17	0	1	#DIV/0!	0	0	0	0	0	0	0	0	0	0	0	0	0	0	0	0	0	0	0	0	0	0	0	0	0	0	0	0	0	0	0	0	0	0	0	0	0	0	0	0	0
27524.3	34.15					3005.92	0	63.6364	36.3636	0	0	25	38.6364	0	0	0	0	0	0	0	0	0	0	0	0	0	0	0	0	0	0	0	0	36.3636	0	0	0	0	0	0	0	0	0	0	0	0	0	0	44
27540	34.25					4956.3	0	60.3774	39.6226	0	1.88679	24.5283	33.9623	0	0	0	0	0	0	0	0	0	0	0	0	0	0	0	0	0	0	0	0	37.7358	0	0	0	0	0	0	0	1.88679	0	0	0	0	0	0	53
27574.3	34.35	1	5	6	34	11611.4	0	78.0645	21.9355	0	0.645161	56.129	20.6452	0	0	0	0.645161	0	0	0	0	0	0	0	0	0	0	0	0	0	0	0	0	20	0	1.93548	0	0	0	0	0	0	0	0	0	0	0	0	155
27606.9	34.445					2356.97	1	71.4286	28.5714	0	0	64.2857	7.14286	0	0	0	0	0	0	0	0	0	0	0	0	0	0	0	0	0	0	0	0	28.5714	0	0	0	0	0	0	0	0	0	0	0	0	0	0	14
27642.9	34.55	0	1	1	14	3537.94	1	54.5455	45.4545	0	0	54.5455	0	0	0	0	0	0	0	0	0	0	0	0	0	0	0	0	0	0	0	0	0	45.4545	0	0	0	0	0	0	0	0	0	0	0	0	0	0	11
27677.1	34.65					1854.04	1	83.3333	16.6667	0	0	66.6667	16.6667	0	0	0	0	0	0	0	0	0	0	0	0	0	0	0	0	0	0	0	0	16.6667	0	0	0	0	0	0	0	0	0	0	0	0	0	0	6
27711.4	34.75					2004	1	58.3333	41.6667	0	0	16.6667	41.6667	0	0	0	0	0	0	0	0	0	0	0	0	0	0	0	0	0	0	0	0	33.3333	0	0	0	8.33333	0	0	0	0	0	0	0	0	0	0	12
27781.8	34.96					853.708	1	20	80	0	0	0	20	0	0	0	0	0	0	0	0	0	0	0	0	0	0	0	0	0	0	0	0	80	0	0	0	0	0	0	0	0	0	0	0	0	0	0	5
27836.7	35.26					2066.62	1	0	100	0	0	0	0	0	0	0	0	0	0	0	0	0	0	0	0	0	0	0	0	0	0	0	0	100	0	0	0	0	0	0	0	0	0	0	0	0	0	0	3
27855	35.36	0	2	2	20
27891.7	35.56					910.167	1	0	100	0	0	0	0	0	0	0	0	0	0	0	0	0	0	0	0	0	0	0	0	0	0	0	0	100	0	0	0	0	0	0	0	0	0	0	0	0	0	0	1
27917.3	35.7	1	0	1	20	1439.77	1	44.4444	55.5556	0	0	44.4444	0	0	0	0	0	0	0	0	0	0	0	0	0	0	0	0	0	0	0	0	0	55.5556	0	0	0	0	0	0	0	0	0	0	0	0	0	0	9
27928.3	35.76					0	1	#DIV/0!	0	0	0	0	0	0	0	0	0	0	0	0	0	0	0	0	0	0	0	0	0	0	0	0	0	0	0	0	0	0	0	0	0	0	0	0	0	0	0	0	0
28063.7	36.55					354.875	1	0	100	0	0	0	0	0	0	0	0	0	0	0	0	0	0	0	0	0	0	0	0	0	0	0	0	100	0	0	0	0	0	0	0	0	0	0	0	0	0	0	1
28202.8	37.45	1	1	2	15	2509.67	0	34.7826	65.2174	0	4.34783	13.0435	17.3913	0	0	0	0	0	0	0	0	0	0	0	0	0	0	0	0	0	0	0	0	52.1739	0	4.34783	0	0	4.34783	0	4.34783	0	0	0	0	0	0	0	23
28347.4	38.25					0	1	#DIV/0!	0	0	0	0	0	0	0	0	0	0	0	0	0	0	0	0	0	0	0	0	0	0	0	0	0	0	0	0	0	0	0	0	0	0	0	0	0	0	0	0	0
28384	38.45	2	2	4	21
28438.9	38.75					3530.62	1	100	0	0	20	60	20	0	0	0	0	0	0	0	0	0	0	0	0	0	0	0	0	0	0	0	0	0	0	0	0	0	0	0	0	0	0	0	0	0	0	0	5
28457.2	38.85					0	1	#DIV/0!	0	0	0	0	0	0	0	0	0	0	0	0	0	0	0	0	0	0	0	0	0	0	0	0	0	0	0	0	0	0	0	0	0	0	0	0	0	0	0	0	0
28475.5	38.95	1	2	3	35	4501.07	0	57.1429	42.8571	0	4.7619	28.5714	23.8095	0	0	0	0	0	0	0	0	0	0	0	0	0	0	0	0	0	0	0	0	28.5714	0	9.52381	0	0	0	0	0	4.7619	0	0	0	0	0	0	21
28493.8	39.05					0	1	#DIV/0!	0	0	0	0	0	0	0	0	0	0	0	0	0	0	0	0	0	0	0	0	0	0	0	0	0	0	0	0	0	0	0	0	0	0	0	0	0	0	0	0	0
28512.1	39.15					16698.8	1	36.3636	63.6364	0	0	9.09091	27.2727	0	0	0	0	0	0	0	0	0	0	0	0	0	0	0	0	0	0	0	0	63.6364	0	0	0	0	0	0	0	0	0	0	0	0	0	0	11
28530.4	39.25					0	1	#DIV/0!	0	0	0	0	0	0	0	0	0	0	0	0	0	0	0	0	0	0	0	0	0	0	0	0	0	0	0	0	0	0	0	0	0	0	0	0	0	0	0	0	0
28548.8	39.35					4213.83	1	100	0	0	0	50	50	0	0	0	0	0	0	0	0	0	0	0	0	0	0	0	0	0	0	0	0	0	0	0	0	0	0	0	0	0	0	0	0	0	0	0	2
28567.1	39.45	2	4	6	30	25318.7	0	77.2727	22.7273	0	4.54545	40.9091	27.2727	0	0	0	0	4.54545	0	0	0	0	0	0	0	0	0	0	0	0	0	0	0	22.7273	0	0	0	0	0	0	0	0	0	0	0	0	0	0	22
28585.4	39.55					10144.4	1	70	30	0	0	20	50	0	0	0	0	0	0	0	0	0	0	0	0	0	0	0	0	0	0	0	0	30	0	0	0	0	0	0	0	0	0	0	0	0	0	0	10
28612.8	39.65					0	1	#DIV/0!	0	0	0	0	0	0	0	0	0	0	0	0	0	0	0	0	0	0	0	0	0	0	0	0	0	0	0	0	0	0	0	0	0	0	0	0	0	0	0	0	0
28676.6	39.75	5	0	5	33	7599.85	0	50	52.1739	0	0	30.4348	13.0435	0	0	0	0	0	4.34783	0	0	0	0	0	0	0	0	0	0	0	0	0	0	47.8261	0	0	0	0	0	0	0	0	0	0	0	0	0	4.34783	23
28740.4	39.85	0	2	2	26	16577.3	0	58.2418	41.7582	0	0	38.4615	15.3846	2.1978	0	1.0989	0	0	0	0	0	0	0	0	0	1.0989	0	0	0	0	0	0	0	38.4615	0	2.1978	0	0	0	0	0	1.0989	0	0	0	0	0	0	91
28804.3	39.95					10252.7	1	55.5556	44.4444	0	0	33.3333	11.1111	0	0	0	11.1111	0	0	0	0	0	0	0	0	0	0	0	0	0	0	0	0	44.4444	0	0	0	0	0	0	0	0	0	0	0	0	0	0	9
28868.1	40.05					12904.9	1	100	0	0	0	28.5714	42.8571	14.2857	0	0	0	0	0	0	0	0	0	0	0	14.2857	0	0	0	0	0	0	0	0	0	0	0	0	0	0	0	0	0	0	0	0	0	0	7
28911.1	40.15					0	1	#DIV/0!	0	0	0	0	0	0	0	0	0	0	0	0	0	0	0	0	0	0	0	0	0	0	0	0	0	0	0	0	0	0	0	0	0	0	0	0	0	0	0	0	0
28933.2	40.25					1406.34	1	100	0	0	0	100	0	0	0	0	0	0	0	0	0	0	0	0	0	0	0	0	0	0	0	0	0	0	0	0	0	0	0	0	0	0	0	0	0	0	0	0	2
28977.5	40.45					799.874	1	100	0	0	0	100	0	0	0	0	0	0	0	0	0	0	0	0	0	0	0	0	0	0	0	0	0	0	0	0	0	0	0	0	0	0	0	0	0	0	0	0	2
28999.7	40.55	1	0	1	19
29021.9	40.65	3	1	4	16	937.139	1	62.5	37.5	0	12.5	0	25	0	0	12.5	0	0	12.5	0	0	0	0	0	0	0	0	0	0	0	0	0	0	37.5	0	0	0	0	0	0	0	0	0	0	0	0	0	0	8
29066.2	40.85					1343.7	1	20	80	0	0	20	0	0	0	0	0	0	0	0	0	0	0	0	0	0	0	0	0	0	0	0	0	80	0	0	0	0	0	0	0	0	0	0	0	0	0	0	5
29088.3	40.95	1	5	6	19
29243.4	41.65	0	1	1	21	343.766	1	50	50	0	0	50	0	0	0	0	0	0	0	0	0	0	0	0	0	0	0	0	0	0	0	0	0	25	25	0	0	0	0	0	0	0	0	0	0	0	0	0	4
29429.5	42.59	2	2	4	19	0	1	#DIV/0!	0	0	0	0	0	0	0	0	0	0	0	0	0	0	0	0	0	0	0	0	0	0	0	0	0	0	0	0	0	0	0	0	0	0	0	0	0	0	0	0	0
29863.7	44.55	0	0	0	16	0	1	#DIV/0!	0	0	0	0	0	0	0	0	0	0	0	0	0	0	0	0	0	0	0	0	0	0	0	0	0	0	0	0	0	0	0	0	0	0	0	0	0	0	0	0	0
30041	45.35	0	1	1	18
30275.8	46.41	2	2	4	23	322.622	1	87.5	12.5	0	0	62.5	25	0	0	0	0	0	0	0	0	0	0	0	0	0	0	0	0	0	0	0	0	12.5	0	0	0	0	0	0	0	0	0	0	0	0	0	0	8
30490.7	47.45	0	0	0	18
30712.3	48.45	0	0	0	17
30911.7	49.35	1	0	1	15
31144.3	50.4	0	1	1	17
31332.6	51.25					0	1	#DIV/0!	0	0	0	0	0	0	0	0	0	0	0	0	0	0	0	0	0	0	0	0	0	0	0	0	0	0	0	0	0	0	0	0	0	0	0	0	0	0	0	0	0
31376.9	51.45	0	2	2	36
31554.1	52.25					298.152	1	100	0	0	100	0	0	0	0	0	0	0	0	0	0	0	0	0	0	0	0	0	0	0	0	0	0	0	0	0	0	0	0	0	0	0	0	0	0	0	0	0	1
31598.5	52.45	1	1	2	38
31642.8	52.65	0	0	0	66
31775.7	53.25					2080.96	1	88.2353	11.7647	0	5.88235	35.2941	35.2941	0	0	0	5.88235	0	5.88235	0	0	0	0	0	0	0	0	0	0	0	0	0	0	5.88235	0	0	0	0	0	5.88235	0	0	0	0	0	0	0	0	17
31820	53.45	0	0	0	26
31886.5	53.75					0	1	#DIV/0!	0	0	0	0	0	0	0	0	0	0	0	0	0	0	0	0	0	0	0	0	0	0	0	0	0	0	0	0	0	0	0	0	0	0	0	0	0	0	0	0	0
31999.5	54.26					0	1	#DIV/0!	0	0	0	0	0	0	0	0	0	0	0	0	0	0	0	0	0	0	0	0	0	0	0	0	0	0	0	0	0	0	0	0	0	0	0	0	0	0	0	0	0
32045.5	54.45	1	0	1	21
32123.9	54.55					0	1	#DIV/0!	0	0	0	0	0	0	0	0	0	0	0	0	0	0	0	0	0	0	0	0	0	0	0	0	0	0	0	0	0	0	0	0	0	0	0	0	0	0	0	0	0
32202.2	54.65					0	1	#DIV/0!	0	0	0	0	0	0	0	0	0	0	0	0	0	0	0	0	0	0	0	0	0	0	0	0	0	0	0	0	0	0	0	0	0	0	0	0	0	0	0	0	0
32280.6	54.75					640.808	1	100	0	0	0	66.6667	0	33.3333	0	0	0	0	0	0	0	0	0	0	0	0	0	0	0	0	0	0	0	0	0	0	0	0	0	0	0	0	0	0	0	0	0	0	3
32358.9	54.85					9313.66	0	76.6667	23.3333	0	0	66.6667	10	0	0	0	0	0	0	0	0	0	0	0	0	0	0	0	0	0	0	0	0	23.3333	0	0	0	0	0	0	0	0	0	0	0	0	0	0	30
32437.3	54.95	3	2	5	40	1874.52	0	43.4783	56.5217	0	0	34.7826	8.69565	0	0	0	0	0	0	0	0	0	0	0	0	0	0	0	0	0	0	0	0	34.7826	0	8.69565	0	4.34783	4.34783	0	4.34783	0	0	0	0	0	0	0	23
32718.9	55.45	8	11	19	46	950.627	1	62.5	37.5	0	0	50	12.5	0	0	0	0	0	0	0	0	0	0	0	0	0	0	0	0	0	0	0	0	37.5	0	0	0	0	0	0	0	0	0	0	0	0	0	0	8
32979.5	55.95	2	2	4	41	2769.45	0	68.9189	31.0811	0	2.7027	36.4865	22.973	2.7027	4.05405	0	0	0	0	0	0	0	0	0	0	0	0	0	0	0	0	0	0	25.6757	0	5.40541	0	0	0	0	0	0	0	0	0	0	0	0	74
33031.6	56.05	1	12	13	49	956.509	1	75	25	0	0	25	25	25	0	0	0	0	0	0	0	0	0	0	0	0	0	0	0	0	0	0	0	25	0	0	0	0	0	0	0	0	0	0	0	0	0	0	4
33083.8	56.15	3	3	6	39	6278.04	0	80.8642	19.1358	0	5.55556	41.358	27.7778	0.617284	0	0	0.617284	0	4.93827	0	0	0	0	0	0	0	0	0	0	0	0	0	0	17.284	0	0	0	0	0	0	0.617284	1.23457	0	0	0	0	0	0	162
33135.9	56.25	0	1	1	25	2239.28	1	75	25	0	0	12.5	62.5	0	0	0	0	0	0	0	0	0	0	0	0	0	0	0	0	0	0	0	0	0	0	25	0	0	0	0	0	0	0	0	0	0	0	0	8
33188	56.35	1	1	2	33	2231.92	1	87.5	22.2222	0	0	33.3333	44.4444	0	0	0	0	0	0	0	0	0	0	0	0	0	0	0	0	0	0	0	0	11.1111	0	0	0	0	0	0	0	0	0	0	0	0	0	11.1111	9
33448.9	56.85					5023.52	1	87.5	12.5	0	0	0	62.5	0	0	12.5	12.5	0	0	0	0	0	0	0	0	0	0	0	0	0	0	0	0	12.5	0	0	0	0	0	0	0	0	0	0	0	0	0	0	8
33501.1	56.95	2	4	6	55
33553.4	57.05					4868.33	0	79.0698	20.9302	0	0	48.8372	25.5814	4.65116	0	0	0	0	0	0	0	0	0	0	0	0	0	0	0	0	0	0	0	18.6047	0	2.32558	0	0	0	0	0	0	0	0	0	0	0	0	43
33605.7	57.15					1712.55	1	60	40	0	20	20	20	0	0	0	0	0	0	0	0	0	0	0	0	0	0	0	0	0	0	0	0	40	0	0	0	0	0	0	0	0	0	0	0	0	0	0	5
33657.9	57.25					1154.78	1	100	0	0	0	0	40	60	0	0	0	0	0	0	0	0	0	0	0	0	0	0	0	0	0	0	0	0	0	0	0	0	0	0	0	0	0	0	0	0	0	0	5
33710.2	57.35	1	3	4	60
33889.7	58.15					0	1	#DIV/0!	0	0	0	0	0	0	0	0	0	0	0	0	0	0	0	0	0	0	0	0	0	0	0	0	0	0	0	0	0	0	0	0	0	0	0	0	0	0	0	0	0
33930	58.35	0	1	1	21
33990.5	58.65					0	1	#DIV/0!	0	0	0	0	0	0	0	0	0	0	0	0	0	0	0	0	0	0	0	0	0	0	0	0	0	0	0	0	0	0	0	0	0	0	0	0	0	0	0	0	0
34091.2	59.15					0	1	#DIV/0!	0	0	0	0	0	0	0	0	0	0	0	0	0	0	0	0	0	0	0	0	0	0	0	0	0	0	0	0	0	0	0	0	0	0	0	0	0	0	0	0	0
34131.5	59.35	1	0	1	16
34191.9	59.65					388.369	1	100	0	0	100	0	0	0	0	0	0	0	0	0	0	0	0	0	0	0	0	0	0	0	0	0	0	0	0	0	0	0	0	0	0	0	0	0	0	0	0	0	2
34333	60.35	2	1	3	19
34494.2	61.15	9	6	15	36	2020.27	0	60	40	0	0	40	20	0	0	0	0	0	0	0	0	0	0	0	0	0	0	0	0	0	0	0	0	36	0	2	0	2	0	0	0	0	0	0	0	0	0	0	50
34534.5	61.35	0	0	0	18
34731.9	62.33	0	1	1	20
34931	62.75					3834.53	0	41.3793	58.6207	0	0	27.5862	13.7931	0	0	0	0	0	0	0	0	0	0	0	0	0	0	0	0	0	0	0	0	51.7241	0	6.89655	0	0	0	0	0	0	0	0	0	0	0	0	29
35031.6	62.95					0	1	#DIV/0!	0	0	0	0	0	0	0	0	0	0	0	0	0	0	0	0	0	0	0	0	0	0	0	0	0	0	0	0	0	0	0	0	0	0	0	0	0	0	0	0	0
35081.8	63.05					534.643	1	85.7143	14.2857	0	0	57.1429	28.5714	0	0	0	0	0	0	0	0	0	0	0	0	0	0	0	0	0	0	0	0	14.2857	0	0	0	0	0	0	0	0	0	0	0	0	0	0	7
35129.6	63.145					1269.86	0	74.1935	25.8065	0	3.22581	54.8387	12.9032	0	0	0	0	0	3.22581	0	0	0	0	0	0	0	0	0	0	0	0	0	0	22.5806	0	0	0	3.22581	0	0	0	0	0	0	0	0	0	0	31
35232.7	63.35	0	0	0	38
35333.2	63.55					1206.52	1	100	0	0	0	50	50	0	0	0	0	0	0	0	0	0	0	0	0	0	0	0	0	0	0	0	0	0	0	0	0	0	0	0	0	0	0	0	0	0	0	0	2
35485.4	63.85					0	1	#DIV/0!	0	0	0	0	0	0	0	0	0	0	0	0	0	0	0	0	0	0	0	0	0	0	0	0	0	0	0	0	0	0	0	0	0	0	0	0	0	0	0	0	0
35890.8	64.45	0	0	0	18	37832.2	0	42.3077	57.6923	0	3.84615	15.3846	23.0769	0	0	0	0	0	0	0	0	0	0	0	0	0	0	0	0	0	0	0	0	57.6923	0	0	0	0	0	0	0	0	0	0	0	0	0	0	26
36590.4	65.48	3	6	9	31	22897.9	0	62.5	38.7755	0	0	30.6122	29.5918	0	0	0	0	0	0	0	0	0	0	0	0	1.02041	0	0	0	0	0	0	0	28.5714	0	5.10204	0	0	0	0	3.06122	0	0	0	0	0	0	2.04082	98
37062.7	65.935					42858.8	0	75.9259	24.0741	0	0	24.0741	37.037	0	0	0	3.7037	0	0	0	0	0	0	0	0	11.1111	0	0	0	0	0	0	0	20.3704	0	3.7037	0	0	0	0	0	0	0	0	0	0	0	0	54
37493.4	66.35	1	5	6	28	11469.1	0	69.2308	30.7692	0	0	25	38.4615	1.92308	0	0	1.92308	0	1.92308	0	0	0	0	0	0	0	0	0	0	0	0	0	0	30.7692	0	0	0	0	0	0	0	0	0	0	0	0	0	0	52
38028	66.865	3	4	7	61	47049	0	82.8571	17.1429	0	0	31.4286	45.7143	0	0	0	0	0	5.71429	0	0	0	0	0	0	0	0	0	0	0	0	0	0	17.1429	0	0	0	0	0	0	0	0	0	0	0	0	0	0	35
38583.6	67.55	0	1	1	18	36457	0	62.2222	37.7778	0	0	37.7778	20	2.22222	0	0	0	0	2.22222	0	0	0	0	0	0	0	0	0	0	0	0	0	0	31.1111	0	2.22222	0	0	0	0	4.44444	0	0	0	0	0	0	0	45
39020	68.15					2510.49	0	60.6061	39.3939	0	3.0303	21.2121	36.3636	0	0	0	0	0	0	0	0	0	0	0	0	0	0	0	0	0	0	0	0	39.3939	0	0	0	0	0	0	0	0	0	0	0	0	0	0	33
40007.5	69.815					34922	0	59.0909	40.9091	0	9.09091	22.7273	18.1818	0	0	0	0	0	0	0	0	0	0	0	0	9.09091	0	0	0	0	0	0	0	36.3636	0	0	0	0	0	0	4.54545	0	0	0	0	0	0	0	22
40015.8	69.85	6	3	9	48	7353.69	0	53.3333	46.6667	0	6.66667	30	16.6667	0	0	0	0	0	0	0	0	0	0	0	0	0	0	0	0	0	0	0	0	40	0	3.33333	0	0	0	0	3.33333	0	0	0	0	0	0	0	30
40086.7	70.15					15543.3	0	73.3333	26.6667	0	9.16667	30	30	0	0	0	0.833333	0	3.33333	0	0	0	0	0	0	0	0	0	0	0	0	0	0	24.1667	0.833333	0	0	1.66667	0	0	0	0	0	0	0	0	0	0	120
40157.6	70.45					0	1	#DIV/0!	0	0	0	0	0	0	0	0	0	0	0	0	0	0	0	0	0	0	0	0	0	0	0	0	0	0	0	0	0	0	0	0	0	0	0	0	0	0	0	0	0
40221.2	70.59					0	1	#DIV/0!	0	0	0	0	0	0	0	0	0	0	0	0	0	0	0	0	0	0	0	0	0	0	0	0	0	0	0	0	0	0	0	0	0	0	0	0	0	0	0	0	0
40249.4	70.65					9280.97	0	45.2381	55.814	0	0	16.2791	13.9535	2.32558	2.32558	2.32558	4.65116	0	0	0	0	0	0	0	0	2.32558	0	0	0	0	0	0	0	48.8372	0	4.65116	0	0	0	0	0	0	0	0	0	0	0	2.32558	43
40301.2	70.76	0	0	0	15
40508.2	71.22					3860.57	0	69.1489	30.8511	0	10.6383	22.3404	34.0426	2.12766	0	0	0	0	0	0	0	0	0	0	0	0	0	0	0	0	0	0	0	23.4043	3.19149	1.06383	0	1.06383	0	0	2.12766	0	0	0	0	0	0	0	94
40569.4	71.35	0	0	0	16
41141.5	72.15					4646.25	0	73.913	26.087	0	12.3188	38.4058	19.5652	2.17391	0	0.724638	0.724638	0	0	0	0	0	0	0	0	0	0	0	0	0	0	0	0	24.6377	0	0.724638	0	0	0	0	0	0.724638	0	0	0	0	0	0	138
41283.1	72.35					10774	0	63.8889	36.1111	0	5.55556	33.3333	25	0	0	0	0	0	0	0	0	0	0	0	0	0	0	0	0	0	0	0	0	27.7778	0	8.33333	0	0	0	0	0	0	0	0	0	0	0	0	36
41462.5	72.61	2	1	3	37
41487.6	72.71					660.441	1	100	0	0	0	33.3333	66.6667	0	0	0	0	0	0	0	0	0	0	0	0	0	0	0	0	0	0	0	0	0	0	0	0	0	0	0	0	0	0	0	0	0	0	0	3
41510.2	72.8	1	1	2	23
41638.3	73.31	0	2	2	26
41698.6	73.55	3	4	7	62
41874.4	74.25					1761.27	0	69.7674	30.2326	0	18.6047	30.2326	13.9535	2.32558	0	2.32558	2.32558	0	0	0	0	0	0	0	0	0	0	0	0	0	0	0	0	27.907	0	2.32558	0	0	0	0	0	0	0	0	0	0	0	0	43
41899.5	74.35	0	0	0	18
42114.3	75.05					0	1	#DIV/0!	0	0	0	0	0	0	0	0	0	0	0	0	0	0	0	0	0	0	0	0	0	0	0	0	0	0	0	0	0	0	0	0	0	0	0	0	0	0	0	0	0
42228.6	75.35	1	0	1	29
42448	75.55					403618	0	98.9189	1.08108	0	41.0811	45.9459	7.56757	1.08108	1.08108	1.08108	0	0.540541	0.540541	0	0	0	0	0	0	0	0	0	0	0	0	0	0	1.08108	0	0	0	0	0	0	0	0	0	0	0	0	0	0	185
42570.4	75.65					38236.6	0	47.5	52.5	0	2.5	27.5	10	0	5	0	2.5	0	0	0	0	0	0	0	0	0	0	0	0	0	0	0	0	42.5	0	7.5	0	2.5	0	0	0	0	0	0	0	0	0	0	40
42692.7	75.75	1	3	4	42	29350.9	0	68.2927	31.7073	0	2.43902	29.2683	31.7073	0	0	0	0	0	4.87805	0	0	0	0	0	0	0	0	0	0	0	0	0	0	31.7073	0	0	0	0	0	0	0	0	0	0	0	0	0	0	41
42815.1	75.85					30085.8	0	75	25	0	7.8125	37.5	28.125	0	0	0	1.5625	0	0	0	0	0	0	0	0	0	0	0	0	0	0	0	0	15.625	0	6.25	0	1.5625	0	1.5625	0	0	0	0	0	0	0	0	64
42937.4	75.95					31022.4	0	69.697	30.303	0	4.54545	39.3939	24.2424	1.51515	0	0	0	0	0	0	0	0	0	0	0	0	0	0	0	0	0	0	0	22.7273	0	7.57576	0	0	0	0	0	0	0	0	0	0	0	0	66
43023.1	76.05					23014.6	0	83.5821	16.4179	0	17.9104	44.0299	21.6418	0	0	0	0	0	0	0	0	0	0	0	0	0	0	0	0	0	0	0	0	14.9254	0	1.49254	0	0	0	0	0	0	0	0	0	0	0	0	134
43043	76.15					10305.5	0	73.4177	27.5	0	16.25	33.75	22.5	0	0	0	0	0	0	0	0	0	0	0	0	0	0	0	0	0	0	0	0	22.5	0	2.5	0	0	0	0	0	1.25	0	0	0	0	0	1.25	80
43084.3	76.25					38414.5	0	81.3953	18.6047	0	11.6279	46.5116	23.2558	0	0	0	0	0	0	0	0	0	0	0	0	0	0	0	0	0	0	0	0	18.6047	0	0	0	0	0	0	0	0	0	0	0	0	0	0	86
43206.6	76.35	1	4	5	28	16445.2	0	87.0588	12.9412	0	20	44.7059	22.3529	0	0	0	0	0	0	0	0	0	0	0	0	0	0	0	0	0	0	0	0	10.5882	1.17647	1.17647	0	0	0	0	0	0	0	0	0	0	0	0	85
43316.8	76.44	0	1	1	32	10983.9	0	86.3874	13.6126	0	14.6597	44.5026	23.5602	0.52356	0	1.04712	1.57068	0	0.52356	0	0	0	0	0	0	0	0	0	0	0	0	0	0	10.9948	1.04712	0.52356	0	0	0	0.52356	0	0.52356	0	0	0	0	0	0	191
44176	77.01	2	2	4	44	3684.79	0	47.8261	52.1739	0	4.34783	21.7391	17.3913	4.34783	0	0	0	0	0	0	0	0	0	0	0	0	0	0	0	0	0	0	0	39.1304	0	4.34783	0	0	0	0	0	8.69565	0	0	0	0	0	0	23
44409.8	77.11					1463.11	1	100	0	0	12.5	12.5	62.5	0	0	12.5	0	0	0	0	0	0	0	0	0	0	0	0	0	0	0	0	0	0	0	0	0	0	0	0	0	0	0	0	0	0	0	0	8
44799.2	77.23					15931.8	0	85.1064	14.8936	0	8.51064	32.9787	41.4894	1.06383	0	0	0	0	1.06383	0	0	0	0	0	0	0	0	0	0	0	0	0	0	13.8298	0	0	0	0	0	0	0	1.06383	0	0	0	0	0	0	94
45091.3	77.32	0	0	0	14	0	1	#DIV/0!	0	0	0	0	0	0	0	0	0	0	0	0	0	0	0	0	0	0	0	0	0	0	0	0	0	0	0	0	0	0	0	0	0	0	0	0	0	0	0	0	0
46162.3	77.65					321439	0	98.5714	1.42857	0.357143	47.5	41.7857	7.5	0	0	0.357143	0	0	1.07143	0	0	0	0	0	0	0	0	0	0	0	0	0	0	1.42857	0	0	0	0	0	0	0	0	0	0	0	0	0	0	280
46486.8	77.75					171574	0	97.6923	2.30769	0.25641	27.6923	60.5128	6.66667	1.02564	0	0.25641	0.25641	0	1.02564	0	0	0	0	0	0	0	0	0	0	0	0	0	0	1.79487	0.512821	0	0	0	0	0	0	0	0	0	0	0	0	0	390
46811.3	77.85	0	2	2	46	84326.6	0	99.0196	0.980392	0.653595	53.268	37.5817	5.22876	0.326797	0.326797	0.326797	0.653595	0	0.653595	0	0	0	0	0	0	0	0	0	0	0	0	0	0	0.980392	0	0	0	0	0	0	0	0	0	0	0	0	0	0	306
46873.2	77.95					64379.1	0	98.3784	1.62162	0	58.3784	28.1081	7.56757	2.7027	0	0	1.08108	0	0.540541	0	0	0	0	0	0	0	0	0	0	0	0	0	0	0.540541	0	0.540541	0	0	0	0	0	0.540541	0	0	0	0	0	0	185
46857.7	77.85	0	4	4	23	84326.6	0	99.0196	0.980392	0.653595	53.268	37.5817	5.22876	0.326797	0.326797	0.326797	0.653595	0	0.653595	0	0	0	0	0	0	0	0	0	0	0	0	0	0	0.980392	0	0	0	0	0	0	0	0	0	0	0	0	0	0	306
46888.8	78.05	0	0	0	18	6186.58	1	92.8571	7.14286	0	14.2857	50	0	0	7.14286	7.14286	14.2857	0	0	0	0	0	0	0	0	0	0	0	0	0	0	0	0	7.14286	0	0	0	0	0	0	0	0	0	0	0	0	0	0	14
46951.1	78.45	0	0	0	23
46962.8	78.525	3	1	4	23	0	1	#DIV/0!	0	0	0	0	0	0	0	0	0	0	0	0	0	0	0	0	0	0	0	0	0	0	0	0	0	0	0	0	0	0	0	0	0	0	0	0	0	0	0	0	0
47060.1	79.37	2	2	4	53
47119.3	79.77
47134.8	79.87					0	1	#DIV/0!	0	0	0	0	0	0	0	0	0	0	0	0	0	0	0	0	0	0	0	0	0	0	0	0	0	0	0	0	0	0	0	0	0	0	0	0	0	0	0	0	0
47248.5	80.6					#DIV/0!	1	#DIV/0!	0	0	0	0	0	0	0	0	0	0	0	0	0	0	0	0	0	0	0	0	0	0	0	0	0	0	0	0	0	0	0	0	0	0	0	0	0	0	0	0	0
47373.8	81.425	0	2	2	18
47424.4	81.75					6673.01	1	87.5	12.5	0	0	62.5	25	0	0	0	0	0	0	0	0	0	0	0	0	0	0	0	0	0	0	0	0	12.5	0	0	0	0	0	0	0	0	0	0	0	0	0	0	8
47517.9	82.35	1	1	2	36	3034.23	0	83.3333	16.6667	0	4.16667	45.8333	25	0	0	0	0	0	8.33333	0	0	0	0	0	0	0	0	0	0	0	0	0	0	12.5	4.16667	0	0	0	0	0	0	0	0	0	0	0	0	0	24
47642.4	83.15					23489.7	0	85.1852	14.8148	0	7.40741	29.6296	40.7407	3.7037	0	0	0	0	3.7037	0	0	0	0	0	0	0	0	0	0	0	0	0	0	14.8148	0	0	0	0	0	0	0	0	0	0	0	0	0	0	27
47673.6	83.35	1	0	1	20	1842.25	0	90	10	0	20	40	23.3333	0	0	3.33333	3.33333	0	0	0	0	0	0	0	0	0	0	0	0	0	0	0	0	10	0	0	0	0	0	0	0	0	0	0	0	0	0	0	30
47751.4	83.85					2402	0	64.1026	35.8974	0	12.8205	33.3333	17.9487	0	0	0	0	0	0	0	0	0	0	0	0	0	0	0	0	0	0	0	0	35.8974	0	0	0	0	0	0	0	0	0	0	0	0	0	0	39
47829.3	84.35	3	1	4	30	2401.26	0	82.0513	17.9487	0	10.2564	51.2821	10.2564	5.12821	0	0	0	0	5.12821	0	0	0	0	0	0	0	0	0	0	0	0	0	0	12.8205	0	0	0	0	0	0	2.5641	2.5641	0	0	0	0	0	0	39
47963.2	85.35	0	2	2	52	786.496	1	50	50	0	0	50	0	0	0	0	0	0	0	0	0	0	0	0	0	0	0	0	0	0	0	0	0	50	0	0	0	0	0	0	0	0	0	0	0	0	0	0	2
48041	85.85					27527.4	1	78.5714	21.4286	0	7.14286	28.5714	35.7143	7.14286	0	0	0	0	0	0	0	0	0	0	0	0	0	0	0	0	0	0	0	21.4286	0	0	0	0	0	0	0	0	0	0	0	0	0	0	14
48118.9	86.35	2	0	2	51	3528.13	0	68.8889	31.1111	0	11.1111	42.2222	15.5556	0	0	0	0	0	0	0	0	0	0	0	0	0	0	0	0	0	0	0	0	17.7778	6.66667	6.66667	0	0	0	0	0	0	0	0	0	0	0	0	45
48134.5	86.45	6	4	10	63	1881.85	0	82.7586	17.2414	0	6.89655	48.2759	20.6897	3.44828	0	3.44828	0	0	0	0	0	0	0	0	0	0	0	0	0	0	0	0	0	13.7931	0	3.44828	0	0	0	0	0	0	0	0	0	0	0	0	29
48150	86.55					1463.01	1	100	0	0	0	20	80	0	0	0	0	0	0	0	0	0	0	0	0	0	0	0	0	0	0	0	0	0	0	0	0	0	0	0	0	0	0	0	0	0	0	0	5
48162.1	86.6275					5887.37	0	72.093	27.907	0	11.6279	27.907	30.2326	0	0	0	0	0	2.32558	0	0	0	0	0	0	0	0	0	0	0	0	0	0	25.5814	0	0	0	2.32558	0	0	0	0	0	0	0	0	0	0	43
48167.2	86.66					9156.53	0	95.4545	4.54545	0	18.1818	59.0909	18.1818	0	0	0	0	0	0	0	0	0	0	0	0	0	0	0	0	0	0	0	0	4.54545	0	0	0	0	0	0	0	0	0	0	0	0	0	0	22
48176.5	86.72					17262	0	87.766	12.234	0	18.0851	37.234	25.5319	0	0.531915	0	0	0	3.7234	0	0	0.531915	0	0	0	2.12766	0	0	0	0	0	0	0	9.57447	0.531915	0	1.59574	0.531915	0	0	0	0	0	0	0	0	0	0	188
48259	87.25					18214	0	85	15	0	11.3333	52	15.3333	3.66667	0	1	0.333333	0	1.33333	0	0	0	0	0	0	0	0	0	0	0	0	0	0	14	0.333333	0.666667	0	0	0	0	0	0	0	0	0	0	0	0	300
48274.6	87.35	0	2	2	25	956.893	1	55.5556	44.4444	0	11.1111	33.3333	11.1111	0	0	0	0	0	0	0	0	0	0	0	0	0	0	0	0	0	0	0	0	44.4444	0	0	0	0	0	0	0	0	0	0	0	0	0	0	9
48336.9	87.75					11945.9	0	84.2767	15.7233	0	9.74843	33.6478	38.3648	0	0	0	0.314465	0	1.88679	0	0	0	0	0	0	0	0.314465	0	0	0	0	0	0	14.7799	0	0.628931	0	0.314465	0	0	0	0	0	0	0	0	0	0	318
48535.9	88.15					4185.89	0	66.6667	33.3333	0	14.2857	38.0952	14.2857	0	0	0	0	0	0	0	0	0	0	0	0	0	0	0	0	0	0	0	0	28.5714	0	0	0	4.7619	0	0	0	0	0	0	0	0	0	0	21
48587.5	88.25					67752.3	0	99.3443	0.655738	0	18.0328	38.6885	38.3607	1.31148	0	0.327869	0.983607	0	1.63934	0	0	0	0	0	0	0	0	0	0	0	0	0	0	0.655738	0	0	0	0	0	0	0	0	0	0	0	0	0	0	305
48628.8	88.35	0	2	2	24	12622	0	84	16	0	16	60	8	0	0	0	0	0	0	0	0	0	0	0	0	0	0	0	0	0	0	0	0	12	0	0	0	0	0	0	0	4	0	0	0	0	0	0	25
48835	88.75					83498.5	0	93.5484	6.45161	0	35.4839	51.6129	6.45161	0	0	0	0	0	0	0	0	0	0	0	0	0	0	0	0	0	0	0	0	6.45161	0	0	0	0	0	0	0	0	0	0	0	0	0	0	124
48886.6	88.85					115379	0	99.4203	0.57971	0	26.9565	62.3188	7.24638	1.73913	0	0.289855	0.57971	0	0.289855	0	0	0	0	0	0	0	0	0	0	0	0	0	0	0.57971	0	0	0	0	0	0	0	0	0	0	0	0	0	0	345
48938.1	88.95					217279	0	99.6805	0.319489	0	49.8403	37.3802	7.66773	1.91693	0	0.319489	1.27796	0	1.27796	0	0	0	0	0	0	0	0	0	0	0	0	0	0	0	0	0.319489	0	0	0	0	0	0	0	0	0	0	0	0	313
48989.7	89.05					137623	0	100	0	0.359712	26.9784	47.1223	23.741	0	1.07914	0.719424	0	0	0	0	0	0	0	0	0	0	0	0	0	0	0	0	0	0	0	0	0	0	0	0	0	0	0	0	0	0	0	0	278
49041.3	89.15					39396	0	90.566	9.43396	0	21.6981	44.3396	20.7547	0	0	0.943396	0.943396	0	1.88679	0	0	0	0	0	0	0	0	0	0	0	0	0	0	9.43396	0	0	0	0	0	0	0	0	0	0	0	0	0	0	106
49092.8	89.25					92145.7	0	97.5078	2.49221	0	30.2181	50.4673	13.3956	0.623053	0.934579	0.623053	0	0	1.24611	0	0	0	0	0	0	0	0	0	0	0	0	0	0	2.18069	0	0	0.311526	0	0	0	0	0	0	0	0	0	0	0	321
49144.4	89.35	1	6	7	39	77305.3	0	98.0769	1.92308	0	23.0769	55.7692	17.9487	0	0	1.28205	0	0	0	0	0	0	0	0	0	0	0	0	0	0	0	0	0	1.92308	0	0	0	0	0	0	0	0	0	0	0	0	0	0	156
49293.3	89.65					406064	0	94.8718	5.12821	0	13.7821	57.6923	19.8718	1.28205	0	0.961538	0.641026	0	0.641026	0	0	0	0	0	0	0	0	0	0	0	0	0	0	4.48718	0.320513	0	0	0	0	0	0	0.320513	0	0	0	0	0	0	312
49329.4	89.75					102140	0	93.6387	6.36132	0	18.0662	61.3232	13.7405	0.254453	0.254453	0	0	0	0	0	0	0	0	0	0	0	0	0	0	0	0	0	0	5.85242	0	0.508906	0	0	0	0	0	0	0	0	0	0	0	0	393
49365.5	89.85	0	4	4	30	28504.8	0	96.875	3.125	0	9.375	62.5	25	0	0	0	0	0	0	0	0	0	0	0	0	0	0	0	0	0	0	0	0	3.125	0	0	0	0	0	0	0	0	0	0	0	0	0	0	32
49401.6	89.95					10450	0	90.7692	9.23077	0	5.12821	44.6154	32.3077	1.53846	2.05128	1.02564	1.53846	1.53846	1.02564	0	0	0	0	0	0	0	0	0	0	0	0	0	0	8.71795	0	0	0	0	0	0	0	0.512821	0	0	0	0	0	0	195
49473.7	90.15					5424.67	1	88.8889	11.1111	0	0	55.5556	33.3333	0	0	0	0	0	0	0	0	0	0	0	0	0	0	0	0	0	0	0	0	11.1111	0	0	0	0	0	0	0	0	0	0	0	0	0	0	9
49509.8	90.25	0	1	1	29	16843.5	0	77.4194	22.5806	0	12.9032	41.9355	12.9032	0	0	9.67742	0	0	0	0	0	0	0	0	0	0	0	0	0	0	0	0	0	22.5806	0	0	0	0	0	0	0	0	0	0	0	0	0	0	31
49527.8	90.335	2	2	4	36	41848.9	0	97.8799	2.12014	0	32.8622	33.9223	12.7208	7.77385	0	4.24028	4.59364	0	1.41343	0	0	0.353357	0	0	0	0	0	0	0	0	0	0	0	2.12014	0	0	0	0	0	0	0	0	0	0	0	0	0	0	283
49545.9	90.35					2094.77	1	60	40	0	0	40	20	0	0	0	0	0	0	0	0	0	0	0	0	0	0	0	0	0	0	0	0	40	0	0	0	0	0	0	0	0	0	0	0	0	0	0	5
49578.1	90.445	3	2	5	48	91371.4	0	95.5882	4.41176	0	30.8824	40.2941	15.8824	0	0.882353	4.41176	2.05882	0	1.17647	0	0	0	0	0	0	0	0	0	0	0	0	0	0	4.11765	0.294118	0	0	0	0	0	0	0	0	0	0	0	0	0	340
49582	90.45					47378.4	0	90.1408	9.85915	0	39.4366	28.169	7.04225	4.22535	0	2.8169	4.22535	0	4.22535	0	0	0	0	0	0	0	0	0	0	0	0	0	0	9.85915	0	0	0	0	0	0	0	0	0	0	0	0	0	0	71
49687.2	90.55					34056.1	0	97.0149	2.98507	0	32.3383	26.8657	14.9254	6.46766	0.995025	6.46766	4.47761	0	4.47761	0	0	0	0	0	0	0	0	0	0	0	0	0	0	1.99005	0.497512	0	0	0	0	0	0.497512	0	0	0	0	0	0	0	201
50035.8	90.75					136708	0	98.3425	1.65746	0	27.3481	52.4862	16.0221	0.552486	0	1.38122	0.552486	0	0	0	0	0	0	0	0	0	0	0	0	0	0	0	0	1.38122	0.276243	0	0	0	0	0	0	0	0	0	0	0	0	0	362
50210.1	90.85					201804	0	99.6047	0.395257	0	32.8063	49.4071	12.6482	0.790514	0.395257	3.16206	0.395257	0	0	0	0	0	0	0	0	0	0	0	0	0	0	0	0	0.395257	0	0	0	0	0	0	0	0	0	0	0	0	0	0	253
50384.4	90.95	0	1	1	39	102156	0	99.3865	0.613497	0	30.0613	45.3988	11.3497	4.29448	2.45399	1.84049	1.84049	0	2.14724	0	0	0	0	0	0	0	0	0	0	0	0	0	0	0.613497	0	0	0	0	0	0	0	0	0	0	0	0	0	0	326
50558.7	91.05					242175	0	99.2982	0.701754	0	36.8421	33.3333	9.47368	4.5614	0.350877	12.2807	1.05263	0	0.701754	0	0	0.350877	0	0	0	0	0.350877	0	0	0	0	0	0	0	0.350877	0	0	0.350877	0	0	0	0	0	0	0	0	0	0	285
50733	91.15					44705	0	100	0	0	16.6667	63.8889	19.4444	0	0	0	0	0	0	0	0	0	0	0	0	0	0	0	0	0	0	0	0	0	0	0	0	0	0	0	0	0	0	0	0	0	0	0	36
50907.3	91.25	0	0	0	54	291426	0	99.0099	0.990099	0	28.3828	25.7426	9.24092	8.91089	0.990099	13.8614	5.28053	2.64026	3.9604	0	0	0	0	0	0	0	0	0	0	0	0	0	0	0.990099	0	0	0	0	0	0	0	0	0	0	0	0	0	0	303
51081.7	91.35	2	1	3	77	365032	0	98.0447	1.95531	0	18.9944	15.6425	10.3352	8.65922	1.11732	33.5196	4.46927	0.558659	3.91061	0.558659	0	0.27933	0	0	0	0	0	0	0	0	0	0	0	1.95531	0	0	0	0	0	0	0	0	0	0	0	0	0	0	358
51430.3	91.55					166352	0	99.026	0.974026	0	35.7143	27.9221	13.961	6.49351	1.94805	7.46753	3.8961	0.649351	0.324675	0	0	0.649351	0	0	0	0	0	0	0	0	0	0	0	0.649351	0	0	0	0	0	0	0.324675	0	0	0	0	0	0	0	308
51869.3	91.85	0	2	2	55	50519.3	0	95.283	4.71698	0	21.6981	24.5283	14.1509	13.2075	0.943396	10.3774	5.66038	0.943396	2.83019	0	0	0.943396	0	0	0	0	0	0	0	0	0	0	0	3.77358	0.943396	0	0	0	0	0	0	0	0	0	0	0	0	0	106
52030.3	91.95	0	3	3	86	170376	0	100	0	0	34.3662	21.4085	10.9859	4.50704	2.53521	19.4366	3.66197	2.25352	0.84507	0	0	0	0	0	0	0	0	0	0	0	0	0	0	0	0	0	0	0	0	0	0	0	0	0	0	0	0	0	355
52352.3	92.15					254524	0	99.0683	0.931677	0	36.3354	22.6708	15.528	4.65839	2.17391	8.69565	3.72671	1.5528	3.41615	0.310559	0	0	0.310559	0	0	0	0	0	0	0	0	0	0	0.621118	0	0	0	0	0	0	0	0	0	0	0	0	0	0	322
52561.6	92.35	0	2	2	40	195116	0	100	0	0	30.0885	27.4336	7.07965	9.73451	1.76991	15.9292	1.76991	4.42478	0.884956	0	0	0.884956	0	0	0	0	0	0	0	0	0	0	0	0	0	0	0	0	0	0	0	0	0	0	0	0	0	0	113
52706.5	92.45					168828	0	100	0	0	34.4828	34.7962	12.8527	2.82132	1.25392	6.89655	4.38871	2.19436	0	0	0	0.31348	0	0	0	0	0	0	0	0	0	0	0	0	0	0	0	0	0	0	0	0	0	0	0	0	0	0	319
53511.6	92.95	0	5	5	76	77737.1	0	95.4416	4.5584	1.7094	25.3561	31.9088	26.2108	3.4188	1.1396	1.4245	1.1396	0	3.1339	0	0	0	0	0	0	0	0	0	0	0	0	0	0	3.9886	0	0.2849	0	0.2849	0	0	0	0	0	0	0	0	0	0	351
54805.2	93.65	0	0	0	38	48864.1	0	94.7059	5.29412	0	45.8824	20.5882	14.7059	4.11765	0.588235	2.94118	1.76471	0.588235	1.76471	0	0	1.76471	0	0	0	0	0	0	0	0	0	0	0	4.70588	0.588235	0	0	0	0	0	0	0	0	0	0	0	0	0	170
55451.5	93.95					264783	0	99.7984	0.201613	13.3065	46.371	20.3629	8.46774	2.21774	0.604839	5.64516	1.41129	0.201613	1.20968	0	0	0	0	0	0	0	0	0	0	0	0	0	0	0	0.201613	0	0	0	0	0	0	0	0	0	0	0	0	0	496
55572.7	94.35	0	1	1	81	59296.1	0	99.0385	0.961538	0.961538	39.4231	34.6154	13.4615	0.961538	1.92308	2.88462	0.961538	0	3.84615	0	0	0	0	0	0	0	0	0	0	0	0	0	0	0.961538	0	0	0	0	0	0	0	0	0	0	0	0	0	0	104
55603	94.45					147188	0	98.4375	1.5625	0	22.1875	46.5625	13.75	3.75	0.9375	2.8125	0.9375	0	7.5	0	0	0	0	0	0	0	0	0	0	0	0	0	0	0.3125	1.25	0	0	0	0	0	0	0	0	0	0	0	0	0	320
55754.5	94.95	1	3	4	53	240772	0	100	0	1.78042	46.5875	27.5964	9.79228	2.67062	1.18694	5.04451	1.18694	1.78042	1.78042	0.593472	0	0	0	0	0	0	0	0	0	0	0	0	0	0	0	0	0	0	0	0	0	0	0	0	0	0	0	0	337
55828.5	95.365	0	0	0	70	63868.2	0	98.0198	1.9802	0	33.6634	19.802	10.8911	0	1.9802	15.8416	12.8713	0	2.9703	0	0	0	0	0	0	0	0	0	0	0	0	0	0	1.9802	0	0	0	0	0	0	0	0	0	0	0	0	0	0	101
55862.5	95.55					81106.5	0	98.3974	1.60256	0.641026	42.3077	19.5513	12.5	3.20513	1.92308	8.65385	3.52564	0.320513	5.44872	0.320513	0	0	0	0	0	0	0	0	0	0	0	0	0	0.961538	0.320513	0	0	0	0	0.320513	0	0	0	0	0	0	0	0	312
55880.8	95.65					29892	0	97.7778	2.22222	0	42.2222	20	25.1852	0	2.22222	2.22222	2.22222	0	3.7037	0	0	0	0	0	0	0	0	0	0	0	0	0	0	2.22222	0	0	0	0	0	0	0	0	0	0	0	0	0	0	135
55956.2	96.06					37790.6	0	99.67	0.330033	3.63036	42.2442	30.6931	8.25083	0.660066	0	9.90099	2.31023	0	1.9802	0	0	0	0	0	0	0	0	0	0	0	0	0	0	0.330033	0	0	0	0	0	0	0	0	0	0	0	0	0	0	303
56005.8	96.33	1	0	1	32	50931.5	0	100	0	0	48.0392	15.6863	13.7255	6.86275	0	4.90196	5.88235	0.980392	0.980392	0	0	2.94118	0	0	0	0	0	0	0	0	0	0	0	0	0	0	0	0	0	0	0	0	0	0	0	0	0	0	102
56046.2	96.55					168904	0	99.1684	0.831601	0.623701	40.5405	24.7401	9.35551	2.4948	1.6632	13.3056	2.079	0	3.5343	0	0	0.831601	0	0	0	0	0	0	0	0	0	0	0	0.623701	0.2079	0	0	0	0	0	0	0	0	0	0	0	0	0	481
56116	97.05					76113.8	0	88.2736	12.5806	0	3.22581	32.5806	44.5161	0	0.967742	1.93548	0.967742	0	2.90323	0	0	0	0	0	0	0.322581	0	0	0	0	0	0	0	9.35484	0.322581	0.967742	0	0	0	0	0.967742	0	0	0	0	0	0	0.967742	310
56117.8	97.35	1	3	4	41
56154.6	97.55					349220	0	98.8067	1.42857	0	13.5714	61.6667	15.9524	0.238095	0.238095	2.14286	1.19048	0.238095	2.85714	0	0	0	0	0	0	0.47619	0	0	0	0	0	0	0	0.714286	0.238095	0.238095	0	0	0	0	0	0	0	0	0	0	0	0.238095	420
56173	97.65	1	3	4	41	1.37532e+06	0	99.3333	0.666667	0	11.3333	63.3333	14.6667	2	0	2	1.33333	0	4.66667	0	0	0	0	0	0	0	0	0	0	0	0	0	0	0.666667	0	0	0	0	0	0	0	0	0	0	0	0	0	0	150
56191.3	97.75					89159.5	0	99.6875	0.3125	0	10.625	60.625	21.875	0.625	0	0.9375	0.625	0	4.375	0	0	0	0	0	0	0	0	0	0	0	0	0	0	0.3125	0	0	0	0	0	0	0	0	0	0	0	0	0	0	320
56209.7	97.85					121222	0	100	0	0	11.2069	53.4483	23.2759	0	0	0.862069	0.862069	0	10.3448	0	0	0	0	0	0	0	0	0	0	0	0	0	0	0	0	0	0	0	0	0	0	0	0	0	0	0	0	0	116
56246.5	98.05					97269.6	0	97.9472	2.05279	0	19.6481	39.5894	32.5513	2.6393	0.879765	0.293255	1.17302	0.293255	0.879765	0	0	0	0	0	0	0	0	0	0	0	0	0	0	1.75953	0.293255	0	0	0	0	0	0	0	0	0	0	0	0	0	341
56294.2	98.35	0	0	0	20
56307.1	98.55					1797.88	1	66.6667	33.3333	0	11.1111	44.4444	11.1111	0	0	0	0	0	0	0	0	0	0	0	0	0	0	0	0	0	0	0	0	22.2222	11.1111	0	0	0	0	0	0	0	0	0	0	0	0	0	9
56312.6	98.65					629153	0	100	0	0	34.127	53.1746	10.3175	0	0	0	1.5873	0	0.793651	0	0	0	0	0	0	0	0	0	0	0	0	0	0	0	0	0	0	0	0	0	0	0	0	0	0	0	0	0	126
56343.8	98.85	1	2	3	26	225724	0	93.8272	6.17284	0	8.64198	66.6667	14.8148	0	0	0	0	0	3.7037	0	0	0	0	0	0	0	0	0	0	0	0	0	0	6.17284	0	0	0	0	0	0	0	0	0	0	0	0	0	0	81
56362.2	98.95					54343.3	0	99.3939	0.606061	0	28.4848	52.1212	16.3636	0.606061	0	0	0.606061	0	1.21212	0	0	0	0	0	0	0	0	0	0	0	0	0	0	0	0.606061	0	0	0	0	0	0	0	0	0	0	0	0	0	165
56380.6	99.05					118430	0	98.8732	1.12676	0	26.7606	51.831	18.5915	0	0	0.28169	0	0	0.84507	0	0	0	0	0	0	0.28169	0.28169	0	0	0	0	0	0	0.28169	0.84507	0	0	0	0	0	0	0	0	0	0	0	0	0	355
56399	99.15					90904.8	0	99.375	0.625	0	23.125	62.5	12.5	0	0	0	0	0	1.25	0	0	0	0	0	0	0	0	0	0	0	0	0	0	0	0.625	0	0	0	0	0	0	0	0	0	0	0	0	0	160
56417.3	99.25					213113	0	97.2414	2.75862	0	29.6552	47.5862	17.2414	0	0.689655	0	0	0	2.06897	0	0	0	0	0	0	0	0	0	0	0	0	0	0	2.06897	0.689655	0	0	0	0	0	0	0	0	0	0	0	0	0	145
56435.7	99.35	0	1	1	32	375672	0	98.4127	1.5873	0	12.6984	76.1905	8.73016	0	0	0	0	0	0.793651	0	0	0	0	0	0	0	0	0	0	0	0	0	0	1.5873	0	0	0	0	0	0	0	0	0	0	0	0	0	0	126
56454.1	99.45					54287.2	0	99.359	0.641026	0	18.5897	66.0256	13.4615	0	0	0	0	0	1.28205	0	0	0	0	0	0	0	0	0	0	0	0	0	0	0.641026	0	0	0	0	0	0	0	0	0	0	0	0	0	0	156
56472.4	99.55					86145.4	0	99	1	0	16.6667	71.6667	10.3333	0	0	0	0.333333	0	0	0	0	0	0	0	0	0	0	0	0	0	0	0	0	1	0	0	0	0	0	0	0	0	0	0	0	0	0	0	300
56614.8	100.05					228078	0	99.3808	0.619195	0	21.6718	42.1053	13.9319	2.47678	0.619195	4.64396	3.09598	0	10.8359	0	0	0	0	0	0	0	0	0	0	0	0	0	0	0.309598	0.309598	0	0	0	0	0	0	0	0	0	0	0	0	0	323
56764.6	100.35	1	2	3	47	131216	0	96.063	3.93701	0	17.3228	40.9449	19.685	1.5748	1.5748	6.29921	2.3622	0	3.93701	0	0	2.3622	0	0	0	0	0	0	0	0	0	0	0	3.14961	0.787402	0	0	0	0	0	0	0	0	0	0	0	0	0	127
57410.4	100.75	0	0	0	24
58007.7	101.15	0	0	0	70	104523	0	96.4602	3.53982	0	12.3894	41.5929	30.0885	0	1.76991	0	0	0	10.6195	0	0	0	0	0	0	0	0	0	0	0	0	0	0	2.65487	0	0.884956	0	0	0	0	0	0	0	0	0	0	0	0	113
58313.9	101.35	0	1	1	32
58398.8	101.45					9207.79	0	74.5455	25.4545	0	5.45455	33.9394	30.303	0	0	3.0303	1.81818	0	0	0	0	0	0	0	0	0	0	0	0	0	0	0	0	22.4242	0	1.21212	0	0	0	0	0	1.81818	0	0	0	0	0	0	165
