# Supplementary material for: Thresholds for the presence of glacial megafauna in central Europe during the last 60,000 years
Source: Sci Rep. 2022 Nov 21;12:20055. doi: 10.1038/s41598-022-22464-x (PMC9681729; doi:10.1038/s41598-022-22464-x)
Supplement: Supplementary file 5 — Supplementary Information 5. [file 41598_2022_22464_MOESM5_ESM.xlsx]

## Sheet: Tabelle1
Table S4. All counts on pollen and spores from Holzmaar core HM4 and Auel infilled maar cores AU3,4 transferred to the ELSA-20-Stack. For each sample number we show the respective age and drill core depth from which the samples were taken.
[yr b2k]	[#]	[m]	[m]	[m]	[#]	[#]	[#]	[#]	[#/ccm]	[#<20]	[%]	[%]	[%]	[%]	[%]	[%]	[%]	[%]	[%]	[%]	[%]	[%]	[%]	[%]	[%]	[%]	[%]	[%]	[%]	[%]	[%]	[%]	[%]	[%]	[%]	[%]	[%]	[%]	[%]	[%]	[%]	[%]	[%]	[%]	[%]	[%]	[%]	[%]	[%]
Age	Sample number	HM4	AU3	AU4	Sporormiella-type	Sordaria-type	Megafauna (Sporormiella + Sordaria)	Total spores	Total Pollen	No Pollen	Tree Pollen	Non-tree Pollen	Abies	Picea	Pinus	Betula	Alnus	Corylus	Carpinus	Quercus	Tilia	Ulmus	Fraxinus	Fagus	Taxus	Hedera	Viscum	Ilex	Salix	Juniperus	Sequoia	Tsuga	Carya	Pterocarya	Liriodendron	Sciadopitys	Poaceae	Ericaceae	Artemisia	Caryophyllaceae	Chenopodiaceae	Ranunculaceae	Apiaceae	Tubuliflorae	Liguliflorae	Cerealia	Secale	Fagopyrum	Juglans
14	1	0.1			0	0	0	15	169203	0	59.5376	40.4624	0	1.15607	15.0289	14.4509	3.46821	5.78035	5.78035	5.78035	1.15607	0	0	6.35838	0	0.578035	0	0	0	0	0	0	0	0	0	0	20.8092	1.15607	1.7341	0	0	0	0.578035	1.15607	0	13.8728	0	0	0.578035
142.8	5	0.55			12	4	16	66	150987	0	68.0769	31.9231	0	0	1.53846	15	5	8.07692	2.30769	21.5385	0	0	0	14.2308	0	0	0	0	0.384615	0	0	0	0	0	0	0	16.9231	0.384615	2.69231	0	0	0.384615	0	0	0	10.7692	0	0	0
303.8	10	1.04			4	3	7	87	8259.11	1	25	75	0	0	0	12.5	0	0	0	12.5	0	0	0	0	0	0	0	0	0	0	0	0	0	0	0	0	37.5	0	0	0	0	0	0	12.5	0	25	0	0	0
464.8	15	1.49			8	4	12	115	69170.1	0	52.3077	49.2537	0	0	1.49254	2.98507	2.98507	5.97015	5.97015	20.8955	0	0	0	10.4478	0	0	0	0	0	0	0	0	0	0	0	0	20.8955	2.98507	4.47761	0	0	0	0	0	0	17.9104	0	0	0
606.48	19.4	1.925			9	5	14	203	130005	0	63.4146	38.8235	0	1.17647	1.17647	7.05882	2.35294	17.6471	3.52941	15.2941	0	0	2.35294	10.5882	0	0	0	0	0	0	0	0	0	0	0	0	18.8235	0	1.17647	0	1.17647	0	0	0	0	14.1176	0	0	0
700.6	24	1.95							84688.2	0	71.4286	28.5714	0	0	2.85714	4.7619	12.381	5.71429	1.90476	9.52381	0	0	0	34.2857	0	0	0	0	0	0	0	0	0	0	0	0	13.3333	0.952381	1.90476	0	0	0	0	0	0	12.381	0	0	0
800	31	2.32			3	1	4	55	36585.3	0	82.5397	17.4603	0	0	0	9.52381	25.3968	9.52381	6.34921	7.93651	0	1.5873	0	22.2222	0	0	0	0	0	0	0	0	0	0	0	0	6.34921	0	3.1746	0	0	0	0	0	0	7.93651	0	0	0
818.25	31.1	2.505							68171.3	0	93.8272	6.17284	0	0	0.823045	12.7572	18.5185	6.99588	13.5802	11.5226	0	2.46914	0	26.3374	0	0.823045	0	0	0.823045	0	0	0	0	0	0	0	4.52675	0	0	0	0	0	0	0	0	0.823045	0	0	0
1540.32	35.1	2.85			0	0	0	130	250870	0	94.4444	5.55556	0	0	0	10.1852	25.9259	5.55556	11.1111	15.7407	0	0	4.62963	21.2963	0	0.925926	0	0	0	0	0	0	0	0	0	0	2.77778	0	0	0	0	0	0	0	0	0	0	0	0
1870.5	38.3	3.075			7	3	10	58	86396	0	89.0909	10.9091	0	0	0.909091	6.36364	47.2727	11.8182	2.72727	6.36364	0	0	0	11.8182	0	0	0	0	1.81818	0	0	0	0	0	0	0	8.18182	0	0	0	0	0	0	0	0	0	0	0	0
2045.91	40	3.3							122596	0	97.3684	2.63158	0	0	0.877193	7.89474	41.2281	13.1579	7.01754	17.5439	0	1.75439	0	7.89474	0	0	0	0	0	0	0	0	0	0	0	0	2.63158	0	0	0	0	0	0	0	0	0	0	0	0
2489.59	44.3	3.77			0	5	5	58	186045	0	66.763	33.237	0	0	1.44509	9.82659	11.5607	8.3815	2.89017	14.4509	0	0.289017	0.867052	16.763	0	1.15607	0	0	0.289017	0	0	0	0	0	0	0	20.8092	0.578035	1.7341	0	0	0.289017	0	0	0	4.62428	0	0	0
2572.14	45.1	3.83							38368.9	0	72.973	27.027	0	0	2.7027	4.5045	17.1171	10.8108	0.900901	25.2252	0	0	0	11.7117	0	0	0	0	0	0	0	0	0	0	0	0	21.6216	0	0.900901	0	0	0	0	0	0	3.6036	0	0	0
2974.55	49	4.05							217669	0	71.7224	28.2776	0	0	0.514139	8.48329	27.5064	11.3111	1.54242	7.19794	0.771208	0	0.257069	14.1388	0	0.514139	0	0	0	0	0	0	0	0	0	0	14.653	0.771208	1.02828	0	0	0	0	0	0	5.9126	0	0	0
3180.91	51	4.2			1	2	3	156	483932	0	96	4	0	0	1.33333	6.66667	28.6667	20.6667	0	20.6667	0	0	2	16	0	0	0	0	0	0	0	0	0	0	0	0	1.33333	0	0	0	0	0	0	0	0	1.33333	0	0	0
3603.95	55.1	4.4			1	2	3	177	117004	0	98.5294	1.47059	0	0	0	4.41176	18.3824	11.0294	1.47059	12.5	0.735294	2.20588	2.20588	45.5882	0	0	0	0	0	0	0	0	0	0	0	0	0	0	0.735294	0	0	0	0	0	0	0	0	0	0
3986.15	58.1	4.6			0	0	0	124	432718	0	96.9325	3.06748	0	0	0.613497	4.90798	38.0368	22.6994	0	17.1779	0.613497	0.613497	3.06748	9.20245	0	0.613497	0	0	0	0	0	0	0	0	0	0	0.613497	0	0.613497	0	0	0	0	0	0	1.22699	0	0	0
4172.31	59.2	4.8							758435	0	97.6868	2.31317	0	0	0.355872	1.06762	15.4804	60.3203	0.533808	11.032	2.31317	1.06762	1.60142	3.91459	0	0.355872	0	0	0	0	0	0	0	0	0	0	1.24555	0	0	0	0	0	0	0	0	0.711744	0	0	0
5340	66.1	5.05			1	0	1	30	117838	0	97.3451	2.65487	0	1.76991	0	3.53982	16.8142	61.0619	0	7.9646	3.53982	1.76991	0	0.884956	0	0	0	0	0	0	0	0	0	0	0	0	2.65487	0	0	0	0	0	0	0	0	0	0	0	0
5830.77	69	5.17							76873.3	0	99.449	0.550964	0	0	2.47934	3.85675	9.36639	41.0468	0.275482	30.854	5.23416	0.550964	4.95868	0.826446	0	0.275482	0	0	0	0	0	0	0	0	0	0	0	0	0	0	0	0	0	0	0	0.275482	0	0	0
6000	70	5.3			1	1	2	82	104461	0	97.3684	2.63158	0	0.877193	0	6.14035	2.63158	42.9825	2.63158	21.9298	15.7895	2.63158	1.75439	0	0	1.75439	0	0	0	0	0	0	0	0	0	0	0.877193	0	0	0	0	0	0	0	0	0	0	0	0
6181.82	71	5.8							108548	0	97.0109	2.98913	0	0	0.543478	1.90217	6.25	35.8696	1.3587	32.337	6.25	5.43478	4.34783	2.71739	0	1.3587	0	0	0	0	0	0	0	0	0	0	1.08696	0	0.271739	0	0	0	0	0	0	0	0	0	0
6381.82	72.1	6							17271.8	0	97.4359	2.5641	0	0	0.854701	2.5641	2.5641	40.1709	0	17.9487	8.54701	12.8205	11.1111	0.854701	0	0.854701	0	0	0	0	0	0	0	0	0	0	1.7094	0	0	0	0	0	0	0	0	0	0	0	0
6563.64	73.1	6.1							22664.4	0	99.1228	0.877193	0	0	0.877193	1.75439	4.38596	32.4561	0	18.4211	12.2807	10.5263	18.4211	0	0	0.877193	0	0	0	0	0	0	0	0	0	0	0	0	0	0	0	0	0	0	0	0	0	0	0
6909.09	75	6.2			0	2	2	147	68547.8	0	97.037	2.96296	0	0	0	0.740741	3.7037	42.2222	0.740741	16.2963	11.1111	11.1111	11.1111	0	0	0.740741	0.740741	0	0	0	0	0	0	0	0	0	1.48148	0	0	0	0	0	0	0	0	0	0	0	0
7636.36	79	6.83							62031.3	0	98.6702	1.32979	0	0	0.531915	0.797872	1.59574	38.8298	0.265957	19.4149	5.05319	16.7553	14.3617	1.06383	0	0.797872	0	0	0	0	0	0	0	0	0	0	0.531915	0	0	0	0	0	0	0	0	0	0	0	0
7818.18	80	6.9							30964.3	0	95.8678	4.13223	0	0	2.47934	0.826446	2.47934	47.1074	0	12.3967	10.7438	12.3967	7.43802	0	0	1.65289	0.826446	0	0	0	0	0	0	0	0	0	1.65289	0	0	0	0	0	0	0	0	0	0	0	0
8302.56	83.1	7							50286.8	0	96.3077	3.69231	0	0	2.46154	3.07692	1.23077	48.3077	0	13.8462	5.53846	16.9231	3.69231	1.23077	0	0.615385	0	0	0	0	0	0	0	0	0	0	1.84615	0.615385	0	0	0	0	0	0	0.615385	0	0	0	0
8394.87	84	7.05			0	0	0	135	46566.3	0	97.7564	3.48101	0	0	2.21519	1.58228	1.58228	56.6456	0.632911	12.6582	4.43038	12.9747	2.8481	0.949367	0	0.949367	0	0	0	0	0	0	0	0	0	0	0	0	0.632911	0	0	0	0	0	0	0.316456	0	0	0
8405.13	84.1	7.1							104399	0	98.7539	1.85759	0	0	0.928793	2.47678	0	58.2043	0.309598	10.2167	5.57276	19.5046	0.619195	0.309598	0	0.309598	0.309598	0	0	0	0	0	0	0	0	0	0.309598	0	0.309598	0	0	0	0	0	0	0	0	0	0
8497.44	85	7.15			0	0	0	98	86030.4	0	99.4667	0.533333	0	0	0.8	2.4	0.8	66.6667	0.266667	9.6	3.73333	14.1333	0.8	0.266667	0	0.533333	0	0	0	0	0	0	0	0	0	0	0	0	0	0	0	0	0	0	0	0	0	0	0
8507.69	85.1	7.2							100667	0	99.0991	0.900901	0	0	0.900901	1.8018	0.900901	69.0691	0.3003	9.00901	1.2012	15.6156	0	0	0	0.3003	0	0	0.3003	0	0	0	0	0	0	0	0.600601	0	0	0	0	0	0	0	0	0	0	0	0
8905.71	88	7.23			0	1	1	36	1.17155e+06	0	99.3612	0.638751	0	0	1.06458	2.12917	0.354862	68.9141	0.283889	9.08446	2.69695	13.3428	1.41945	0.0709723	0	0	0	0	0	0	0	0	0	0	0	0	0.354862	0.0709723	0.0709723	0	0	0	0.0709723	0.0709723	0	0	0	0	0
8921	88.1	7.25			0	0	0	94	976569	0	98.7229	1.27714	0	0	1.40485	7.66284	0	69.0932	0.127714	9.1954	2.04342	8.93997	0.255428	0	0	0	0	0	0	0	0	0	0	0	0	0	0.766284	0	0.127714	0.127714	0	0	0	0.255428	0	0	0	0	0
9364.29	91	7.65			0	1	1	148	605716	0	100	0	0	0	1.06157	0.849257	0	85.3503	0	7.21868	0.849257	4.67091	0	0	0	0	0	0	0	0	0	0	0	0	0	0	0	0	0	0	0	0	0	0	0	0	0	0	0
9517.14	92	7.75			0	0	0	187	557490	0	99.177	0.823045	0	0	0.823045	2.26337	0.411523	76.3374	0	11.7284	0.411523	7.20165	0	0	0	0.823045	0	0	0	0	0	0	0	0	0	0	0	0	0	0	0	0	0	0	0	0	0	0	0
9670	93	7.85			0	1	1	157	302038	0	99.1525	0.847458	0	0	2.54237	2.33051	0	87.0763	0	2.75424	0	4.44915	0	0	0	0	0	0	0	0	0	0	0	0	0	0	0.847458	0	0	0	0	0	0	0	0	0	0	0	0
9822.86	94	7.95							81300.6	0	99.1837	0.816327	0	0	3.67347	2.85714	0	78.3673	0	4.4898	0	9.38776	0.408163	0	0	0	0	0	0	0	0	0	0	0	0	0	0.816327	0	0	0	0	0	0	0	0	0	0	0	0
10128.6	96	8.05							100492	0	97.9684	2.0316	0	0	11.7381	3.83747	0	73.5892	0	4.28894	0	4.51467	0	0	0	0	0	0	0	0	0	0	0	0	0	0	1.58014	0	0	0	0	0	0	0	0	0	0	0	0
10281.4	97	8.15							122452	0	100	0	0	0	14.3836	6.16438	0	76.9406	0	0.456621	0	1.82648	0.228311	0	0	0	0	0	0	0	0	0	0	0	0	0	0	0	0	0	0	0	0	0	0	0	0	0	0
10434.3	98	8.2			2	0	2	95	486698	0	97.0909	2.90909	0	0	32.1818	20.1818	0	42	0	1.63636	0	0.363636	0	0	0	0	0	0	0.727273	0	0	0	0	0	0	0	2.90909	0	0	0	0	0	0	0	0	0	0	0	0
10449.6	98.1	8.35							98842.9	0	96.2264	3.77358	0	0	32.345	49.5957	0	13.7466	0	0.539084	0	0	0	0	0	0	0	0	0	0	0	0	0	0	0	0	2.15633	0	1.61725	0	0	0	0	0	0	0	0	0	0
10464.9	98.2	8.45							34843.1	0	90.5556	9.44444	0	0	31.9444	56.1111	0	2.22222	0	0.277778	0	0	0	0	0	0	0.555556	0	0	0	0	0	0	0	0	0	4.44444	0	4.44444	0	0	0	0	0	0	0	0	0	0
10740	100	8.42			0	1	1	36	62115.4	0	91.9668	8.03324	0	0	56.7867	34.349	0	0	0	0	0	0.554017	0	0	0	0	0	0	0.277008	0	0	0	0	0	0	0	7.20222	0	0.831025	0	0	0	0	0	0	0	0	0	0
10900.5	101	8.46			0	0	0	73	113307	0	87.6506	12.3494	0	0	32.2289	53.9157	0	0	0	0	0	0	0	0	0	0	0	0	0.903614	0.60241	0	0	0	0	0	0	9.63855	0	2.71084	0	0	0	0	0	0	0	0	0	0
11061	102	8.575			2	5	7	56	63081.5	0	86.8502	13.1498	0	0	43.1193	38.5321	0	1.83486	0	0	0	0.30581	0	0	0	0	0	0	2.14067	0.917431	0	0	0	0	0	0	8.8685	0	4.28135	0	0	0	0	0	0	0	0	0	0
11221.5	103	8.61			0	3	3	54	27788.5	0	85.4489	14.5511	0	0	52.6316	26.3158	0	2.47678	0	0.928793	0	0	0	0	0	0	0	0	2.78638	0.309598	0	0	0	0	0	0	10.5263	0	4.02477	0	0	0	0	0	0	0	0	0	0
11382	104	8.7			0	4	4	23	57986.7	0	89.5561	10.4439	0	0	62.141	24.8042	0	0	0	0	0	0	0	0	0	0	0	0	1.04439	1.56658	0	0	0	0	0	0	5.74413	0	4.69974	0	0	0	0	0	0	0	0	0	0
11542.5	105	8.825			1	3	4	52	74547.6	0	69.8254	30.1746	0	0	42.6434	22.6933	0	1.49626	0	0	0	0	0	0	0	0	0	0	0	2.99252	0	0	0	0	0	0	23.6908	0.249377	6.23441	0	0	0	0	0	0	0	0	0	0
11703	106	8.85			0	2	2	27	46732.4	0	57.3529	42.6471	0	0	30.5147	23.5294	0	0	0	0	0	0	0	0	0	0	0	0	1.47059	1.83824	0	0	0	0	0	0	33.0882	0	9.55882	0	0	0	0	0	0	0	0	0	0
12231.5	107	8.875			0	4	4	52	17673.6	0	32.0388	67.9612	0	0	18.4466	8.25243	0	0	0	0	0	0	0	0	0	0	0	0	5.33981	0	0	0	0	0	0	0	52.9126	0	15.0485	0	0	0	0	0	0	0	0	0	0
13104.5	112	9.3			0	0	0	29	5403.45	0	83.871	23.5294	0	0	11.7647	55.8824	0	0	0	0	0	5.88235	0	0	0	0	0	0	2.94118	0	0	0	0	0	0	0	14.7059	0	0	0	0	0	0	0	0	0	0	0	0
13152.9	113	9.35			0	6	6	35	4624.16	0	52.5	47.5	0	0	5	42.5	0	0	0	0	0	0	0	0	0	0	0	0	5	0	0	0	0	0	0	0	25	0	12.5	0	0	0	0	10	0	0	0	0	0
13201.4	114	9.4			4	7	11	28	12300.7	0	55.5556	51.9231	0	0	3.84615	44.2308	0	0	0	0	0	0	0	0	0	0	0	0	0	0	0	0	0	0	0	0	30.7692	0	5.76923	0	0	0	0	0	1.92308	0	0	0	0
13206.2	114.1	9.45			0	0	0	33	6111.5	0	57.4074	46.5517	0	0	5.17241	48.2759	0	0	0	0	0	0	0	0	0	0	0	0	0	0	0	0	0	0	0	0	29.3103	0	10.3448	0	0	0	0	0	0	0	0	0	0
13249.8	115	9.5			0	1	1	41	6454.94	0	59.7015	45.9459	0	0	8.10811	45.9459	0	0	0	0	0	0	0	0	0	0	0	0	0	0	0	0	0	0	0	0	28.3784	0	8.10811	0	0	0	0	0	0	0	0	0	0
13298.3	116	9.6			0	2	2	49	13359.7	0	33.871	66.129	0	0	3.22581	30.6452	0	0	0	0	0	0	0	0	0	0	0	0	0	0	0	0	0	0	0	0	37.0968	0	27.4194	0	0	1.6129	0	0	0	0	0	0	0
13303.1	116.1	9.65			3	3	6	31	11599	0	35.8209	65.7143	0	0	1.42857	32.8571	0	0	0	0	0	0	0	0	0	0	0	0	0	0	0	0	0	0	0	0	44.2857	0	15.7143	1.42857	0	0	0	0	0	0	0	0	0
13346.7	117	9.7							9904.28	0	21.5385	80.2817	0	0	0	15.493	0	0	0	1.40845	0	0	0	0	0	0	0	0	2.8169	0	0	0	0	0	0	0	66.1972	0	5.6338	0	0	0	0	0	0	0	0	0	0
13351.5	117.1	9.75			0	0	0	26	7718.17	0	21.6667	80	0	0	0	20	0	0	0	0	0	0	0	0	0	0	0	0	0	0	0	0	0	0	0	0	49.2308	0	13.8462	0	1.53846	0	4.61538	3.07692	0	0	0	0	0
13395.2	118	9.8							10017.5	0	31.746	73.3333	0	0	0	24	0	0	0	0	0	0	0	0	0	0	0	0	2.66667	0	0	0	0	0	0	0	41.3333	0	13.3333	2.66667	0	0	0	0	0	0	0	0	0
13400	118.1	9.85			1	4	5	50	6869.77	0	30.5556	72.5	0	0	0	26.25	0	0	0	0	0	0	0	0	0	0	0	0	1.25	0	0	0	0	0	0	0	46.25	0	11.25	0	1.25	2.5	1.25	0	0	0	0	0	0
13490	119	9.9							5911.75	0	32.1429	70.9677	0	0	0	27.4194	0	0	0	0	0	0	0	0	0	0	0	0	1.6129	0	0	0	0	0	0	0	43.5484	0	11.2903	1.6129	0	0	4.83871	0	0	0	0	0	0
13500	119.1	9.95			0	0	0	44	33475.1	0	9.65251	90.458	0	0	0	8.39695	0	0	0	0	0	0	0	0	0	0	0	0	1.14504	0	0	0	0	0	0	0	85.8779	0	3.43511	0	0	0	0	0	0	0	0	0	0
13590	120	10			0	1	1	37	4897.62	0	30.4348	73.5849	0	0	0	26.4151	0	0	0	0	0	0	0	0	0	0	0	0	0	0	0	0	0	0	0	0	45.283	0	11.3208	0	3.77358	0	0	0	0	0	0	0	0
13603	120.1	10.05							17206.5	0	22.5352	78.6667	0	0	0	16	0	0	0	0	0	0	0	0	0	0	0	0	5.33333	0	0	0	0	0	0	0	52	0	14.6667	1.33333	2.66667	0	2.66667	0	0	0	0	0	0
13720	121	10.1			2	8	10	70	13212.3	0	23.6842	78.3133	0	0	0	18.0723	0	0	0	0	0	0	0	0	0	0	0	0	3.61446	0	0	0	0	0	0	0	43.3735	0	19.2771	2.40964	2.40964	0	2.40964	0	0	0	0	0	0
14443	127	10.15			11	3	14	36	13695	0	25.8621	76.9231	0	0	0	21.5385	0	0	0	0	0	0	0	0	0	0	0	0	1.53846	0	0	0	0	0	0	0	43.0769	0	13.8462	1.53846	4.61538	1.53846	1.53846	0	0	0	0	0	0
14454.8	127.1	10.2							40893.7	0	15.3846	85.1852	0	0	0	11.1111	0	0	0	0	0	0	0	0	0	0	0	0	3.7037	0	0	0	0	0	0	0	44.4444	0	24.0741	5.55556	5.55556	0	0	1.85185	0	0	0	0	0
14561.5	128	10.25			1	10	11	103	33142.1	0	23.9583	77.2277	0	0	0.990099	17.8218	0	0	0	0	0	0	0	0	0	0	0	0	3.9604	0	0	0	0	0	0	0	42.5743	0	25.7426	2.9703	0	0.990099	0	0	0	0	0	0	0
14573.4	128.1	10.3							7498.08	0	17.1429	84.2105	0	0	0	7.89474	0	0	0	0	0	0	0	0	0	0	0	0	7.89474	0	0	0	0	0	0	0	57.8947	0	10.5263	0	0	2.63158	0	5.26316	0	0	0	0	0
14680.1	129	10.35			0	3	3	33	3382.09	1	15.3846	88.8889	0	0	0	5.55556	0	0	0	0	0	0	0	0	0	0	0	0	5.55556	0	0	0	0	0	0	0	55.5556	0	0	0	0	0	0	5.55556	0	0	0	0	0
14692	129.1	10.4							2543.57	0	8	93.5484	0	0	0	6.45161	0	0	0	0	0	0	0	0	0	0	0	0	0	0	0	0	0	0	0	0	51.6129	0	22.5806	0	0	0	0	0	0	0	0	0	0
14692.1	130	10.45			1	2	3	32	991.49	1	25	75	0	0	25	0	0	0	0	0	0	0	0	0	0	0	0	0	0	0	0	0	0	0	0	0	75	0	0	0	0	0	0	0	0	0	0	0	0
14692.1	130.1	10.5			0	0	0	22	325.707	1	0	100	0	0	0	0	0	0	0	0	0	0	0	0	0	0	0	0	0	0	0	0	0	0	0	0	75	0	0	0	25	0	0	0	0	0	0	0	0
14692.1	131	10.6			0	1	1	17	581.274	1	0	100	0	0	0	0	0	0	0	0	0	0	0	0	0	0	0	0	0	0	0	0	0	0	0	0	80	0	20	0	0	0	0	0	0	0	0	0	0
14692.1	131.1	10.65			0	1	1	17	1364.36	1	0	100	0	0	0	0	0	0	0	0	0	0	0	0	0	0	0	0	0	0	0	0	0	0	0	0	66.6667	0	33.3333	0	0	0	0	0	0	0	0	0	0
14692.2	132	10.7			1	1	2	24	1042.66	1	0	100	0	0	0	0	0	0	0	0	0	0	0	0	0	0	0	0	0	0	0	0	0	0	0	0	80	0	0	0	0	0	0	0	20	0	0	0	0
14692.2	133	10.8			1	0	1	17	355.891	1	0	100	0	0	0	0	0	0	0	0	0	0	0	0	0	0	0	0	0	0	0	0	0	0	0	0	100	0	0	0	0	0	0	0	0	0	0	0	0
14692.3	134	10.85			2	2	4	28	0	1	#DIV/0!	0	0	0	0	0	0	0	0	0	0	0	0	0	0	0	0	0	0	0	0	0	0	0	0	0	0	0	0	0	0	0	0	0	0	0	0	0	0
14692.3	134.1	10.9			0	0	0	37	170.511	1	0	100	0	0	0	0	0	0	0	0	0	0	0	0	0	0	0	0	0	0	0	0	0	0	0	0	50	0	50	0	0	0	0	0	0	0	0	0	0
14692.3	135	10.95			0	1	1	38	824.877	1	33.3333	66.6667	0	0	0	33.3333	0	0	0	0	0	0	0	0	0	0	0	0	0	0	0	0	0	0	0	0	66.6667	0	0	0	0	0	0	0	0	0	0	0	0
14692.4	136	11.05			0	0	0	28	484.568	1	16.6667	83.3333	0	0	0	16.6667	0	0	0	0	0	0	0	0	0	0	0	0	0	0	0	0	0	0	0	0	66.6667	0	16.6667	0	0	0	0	0	0	0	0	0	0
14692.4	137	11.1			3	2	5	44	74.8175	1	0	100	0	0	0	0	0	0	0	0	0	0	0	0	0	0	0	0	0	0	0	0	0	0	0	0	100	0	0	0	0	0	0	0	0	0	0	0	0
14692.4	137.1	11.15			1	0	1	15	22.7971	1	0	100	0	0	0	0	0	0	0	0	0	0	0	0	0	0	0	0	0	0	0	0	0	0	0	0	100	0	0	0	0	0	0	0	0	0	0	0	0
14692.5	138	11.2			2	0	2	25	842.766	1	100	0	0	0	100	0	0	0	0	0	0	0	0	0	0	0	0	0	0	0	0	0	0	0	0	0	0	0	0	0	0	0	0	0	0	0	0	0	0
14692.6	139	11.25			8	3	11	35	127.21	1	100	0	0	0	0	100	0	0	0	0	0	0	0	0	0	0	0	0	0	0	0	0	0	0	0	0	0	0	0	0	0	0	0	0	0	0	0	0	0
14692.9	145		15.41		0	0	0	18	312.08	1	100	0	0	0	0	100	0	0	0	0	0	0	0	0	0	0	0	0	0	0	0	0	0	0	0	0	0	0	0	0	0	0	0	0	0	0	0	0	0
14979	148		15.705		1	2	3	16	3740.86	1	23.5294	76.4706	0	0	23.5294	0	0	0	0	0	0	0	0	0	0	0	0	0	0	0	0	0	0	0	0	0	70.5882	0	5.88235	0	0	0	0	0	0	0	0	0	0
15550.9	150		15.92		1	2	3	23	734.591	1	16.6667	83.3333	0	0	16.6667	0	0	0	0	0	0	0	0	0	0	0	0	0	0	0	0	0	0	0	0	0	83.3333	0	0	0	0	0	0	0	0	0	0	0	0
16122.8	152			16.785	0	12	12	24	461.931	1	42.8571	57.1429	0	0	0	42.8571	0	0	0	0	0	0	0	0	0	0	0	0	0	0	0	0	0	0	0	0	57.1429	0	0	0	0	0	0	0	0	0	0	0	0
16980.7	155			17.03	0	3	3	18	232.813	1	0	100	0	0	0	0	0	0	0	0	0	0	0	0	0	0	0	0	0	0	0	0	0	0	0	0	100	0	0	0	0	0	0	0	0	0	0	0	0
17838.6	158			17.33	2	0	2	15	1289.52	1	33.3333	72.7273	0	0	18.1818	9.09091	0	0	0	0	0	0	0	0	0	0	0	0	0	0	0	0	0	0	0	0	54.5455	0	0	0	0	0	0	0	0	0	0	0	0
18410.5	160		16.935		0	3	3	14	72.7542	1	100	0	0	0	100	0	0	0	0	0	0	0	0	0	0	0	0	0	0	0	0	0	0	0	0	0	0	0	0	0	0	0	0	0	0	0	0	0	0
18982.5	162		17.045		2	1	3	11	4114.67	1	16.6667	83.3333	0	0	0	16.6667	0	0	0	0	0	0	0	0	0	0	0	0	0	0	0	0	0	0	0	0	83.3333	0	0	0	0	0	0	0	0	0	0	0	0
19840.4	165		17.3		0	1	1	23	166.552	1	0	100	0	0	0	0	0	0	0	0	0	0	0	0	0	0	0	0	0	0	0	0	0	0	0	0	100	0	0	0	0	0	0	0	0	0	0	0	0
20412.3	167		17.465		2	5	7	18
20984.2	169		17.625		2	1	3	15	54.8622	1	0	100	0	0	0	0	0	0	0	0	0	0	0	0	0	0	0	0	0	0	0	0	0	0	0	0	100	0	0	0	0	0	0	0	0	0	0	0	0
21270.2	170		17.515		1	5	6	26	431.173	0	70	30	0	10	20	15	15	0	0	5	0	5	0	0	0	0	0	0	0	0	0	0	0	0	0	0	25	5	0	0	0	0	0	0	0	0	0	0	0
21842.1	172		17.935		1	3	4	15	905.385	0	38.0952	61.9048	0	0	28.5714	9.52381	0	0	0	0	0	0	0	0	0	0	0	0	0	0	0	0	0	0	0	0	42.8571	0	9.52381	0	4.7619	0	0	4.7619	0	0	0	0	0
22700	175			18.995	0	0	0	4	658.707	1	0	100	0	0	0	0	0	0	0	0	0	0	0	0	0	0	0	0	0	0	0	0	0	0	0	0	100	0	0	0	0	0	0	0	0	0	0	0	0
23220	176			19.1					5181.09	1	20	80	0	0	20	0	0	0	0	0	0	0	0	0	0	0	0	0	0	0	0	0	0	0	0	0	60	0	0	0	20	0	0	0	0	0	0	0	0
23340	177			19.2					0	1	#DIV/0!	0	0	0	0	0	0	0	0	0	0	0	0	0	0	0	0	0	0	0	0	0	0	0	0	0	0	0	0	0	0	0	0	0	0	0	0	0	0
23369.1	178			19.29					3078.93	1	0	100	0	0	0	0	0	0	0	0	0	0	0	0	0	0	0	0	0	0	0	0	0	0	0	0	75	0	0	0	0	0	0	25	0	0	0	0	0
23398.2	179			19.365	2	2	4	21	11886.8	1	69.2308	30.7692	0	15.3846	23.0769	23.0769	0	0	0	0	0	0	0	0	0	0	0	0	0	7.69231	0	0	0	0	0	0	23.0769	7.69231	0	0	0	0	0	0	0	0	0	0	0
23572.7	185			20.13	1	1	2	17	419.574	1	25	75	0	0	0	25	0	0	0	0	0	0	0	0	0	0	0	0	0	0	0	0	0	0	0	0	75	0	0	0	0	0	0	0	0	0	0	0	0
23630.9	187			20.325	1	4	5	19
23863.6	195			21.33	1	4	5	29	1084.19	1	44.4444	55.5556	0	0	22.2222	11.1111	0	0	0	0	11.1111	0	0	0	0	0	0	0	0	0	0	0	0	0	0	0	55.5556	0	0	0	0	0	0	0	0	0	0	0	0
24009.1	200			21.96	0	1	1	17	785.06	1	100	0	0	0	77.7778	22.2222	0	0	0	0	0	0	0	0	0	0	0	0	0	0	0	0	0	0	0	0	0	0	0	0	0	0	0	0	0	0	0	0	0
24154.5	205		22		2	0	2	17	269.045	1	33.3333	66.6667	0	0	0	33.3333	0	0	0	0	0	0	0	0	0	0	0	0	0	0	0	0	0	0	0	0	66.6667	0	0	0	0	0	0	0	0	0	0	0	0
24270.9	209		22.435		2	1	3	25	5184.27	1	58.8235	41.1765	0	0	11.7647	29.4118	11.7647	0	0	0	0	0	5.88235	0	0	0	0	0	0	0	0	0	0	0	0	0	35.2941	0	0	0	0	0	0	0	5.88235	0	0	0	0
24445.5	215			23.45	0	1	1	15	352.12	1	83.3333	16.6667	0	0	33.3333	50	0	0	0	0	0	0	0	0	0	0	0	0	0	0	0	0	0	0	0	0	16.6667	0	0	0	0	0	0	0	0	0	0	0	0
24795.2	224			24.45					0	1	#DIV/0!	0	0	0	0	0	0	0	0	0	0	0	0	0	0	0	0	0	0	0	0	0	0	0	0	0	0	0	0	0	0	0	0	0	0	0	0	0	0
24853.5	225			24.55	0	0	0	20	2244.76	1	35.7143	64.2857	0	0	21.4286	14.2857	0	0	0	0	0	0	0	0	0	0	0	0	0	0	0	0	0	0	0	0	64.2857	0	0	0	0	0	0	0	0	0	0	0	0
25145.5	230			25.02	0	2	2	18	141.466	1	40	60	0	0	20	20	0	0	0	0	0	0	0	0	0	0	0	0	0	0	0	0	0	0	0	0	60	0	0	0	0	0	0	0	0	0	0	0	0
25437.4	235			25.55	2	6	8	20	2038.1	0	80.7692	19.2308	0	15.3846	42.3077	11.5385	3.84615	0	3.84615	0	0	3.84615	0	0	0	0	0	0	0	0	0	0	0	0	0	0	11.5385	0	7.69231	0	0	0	0	0	0	0	0	0	0
25554.2	237			25.75	1	3	4	15	0	1	#DIV/0!	0	0	0	0	0	0	0	0	0	0	0	0	0	0	0	0	0	0	0	0	0	0	0	0	0	0	0	0	0	0	0	0	0	0	0	0	0	0
25729.4	240			26.025	2	1	3	15
26021.3	245			26.545	0	3	3	16	2105.16	1	57.1429	42.8571	0	0	28.5714	14.2857	0	0	0	0	14.2857	0	0	0	0	0	0	0	0	0	0	0	0	0	0	0	42.8571	0	0	0	0	0	0	0	0	0	0	0	0
26313.2	250			27.03	0	3	3	15	1784.06	1	72.7273	27.2727	0	9.09091	54.5455	9.09091	0	0	0	0	0	0	0	0	0	0	0	0	0	0	0	0	0	0	0	0	27.2727	0	0	0	0	0	0	0	0	0	0	0	0
26445.9	253			27.33	0	0	0	16	1383.84	1	52.9412	47.0588	0	0	29.4118	17.6471	5.88235	0	0	0	0	0	0	0	0	0	0	0	0	0	0	0	0	0	0	0	47.0588	0	0	0	0	0	0	0	0	0	0	0	0
26477.6	255			27.59	0	3	3	10	2435.97	1	42.8571	57.1429	0	0	14.2857	28.5714	0	0	0	0	0	0	0	0	0	0	0	0	0	0	0	0	0	0	0	0	57.1429	0	0	0	0	0	0	0	0	0	0	0	0
26604.4	263			28.3	0	1	1	17	937.755	1	50	50	0	0	12.5	37.5	0	0	0	0	0	0	0	0	0	0	0	0	0	0	0	0	0	0	0	0	50	0	0	0	0	0	0	0	0	0	0	0	0
26636.1	265			28.56					3344.06	1	0	100	0	0	0	0	0	0	0	0	0	0	0	0	0	0	0	0	0	0	0	0	0	0	0	0	100	0	0	0	0	0	0	0	0	0	0	0	0
26763	273			29.36	3	2	5	23	2105.16	1	33.3333	66.6667	0	0	0	33.3333	0	0	0	0	0	0	0	0	0	0	0	0	0	0	0	0	0	0	0	0	66.6667	0	0	0	0	0	0	0	0	0	0	0	0
26794.7	275			29.55					9781.11	0	65.625	34.375	0	6.25	34.375	18.75	0	3.125	0	3.125	0	0	0	0	0	0	0	0	0	0	0	0	0	0	0	0	34.375	0	0	0	0	0	0	0	0	0	0	0	0
26937.4	284			30.45	3	6	9	25	3247.31	1	33.3333	66.6667	0	0	0	33.3333	0	0	0	0	0	0	0	0	0	0	0	0	0	0	0	0	0	0	0	0	66.6667	0	0	0	0	0	0	0	0	0	0	0	0
26953.3	285			30.55	2	4	6	19	0	1	#DIV/0!	0	0	0	0	0	0	0	0	0	0	0	0	0	0	0	0	0	0	0	0	0	0	0	0	0	0	0	0	0	0	0	0	0	0	0	0	0	0
27111.9	295			31.55	1	7	8	30	3082.59	1	36.3636	63.6364	0	0	18.1818	18.1818	0	0	0	0	0	0	0	0	0	0	0	0	0	0	0	0	0	0	0	0	63.6364	0	0	0	0	0	0	0	0	0	0	0	0
27191.1	300			32.05	3	6	9	27	234.102	1	100	0	0	0	0	100	0	0	0	0	0	0	0	0	0	0	0	0	0	0	0	0	0	0	0	0	0	0	0	0	0	0	0	0	0	0	0	0	0
27270.4	305			32.55	6	5	11	24	0	1	#DIV/0!	0	0	0	0	0	0	0	0	0	0	0	0	0	0	0	0	0	0	0	0	0	0	0	0	0	0	0	0	0	0	0	0	0	0	0	0	0	0
27349.7	310			33.05	1	1	2	15	7440.16	0	19.0476	80.9524	0	0	4.7619	14.2857	0	0	0	0	0	0	0	0	0	0	0	0	0	0	0	0	0	0	0	0	61.9048	0	14.2857	0	4.7619	0	0	0	0	0	0	0	0
27429	315			33.55	0	2	2	17	0	1	#DIV/0!	0	0	0	0	0	0	0	0	0	0	0	0	0	0	0	0	0	0	0	0	0	0	0	0	0	0	0	0	0	0	0	0	0	0	0	0	0	0
27524.1	321			34.15					3005.92	0	63.6364	36.3636	0	0	25	38.6364	0	0	0	0	0	0	0	0	0	0	0	0	0	0	0	0	0	0	0	0	36.3636	0	0	0	0	0	0	0	0	0	0	0	0
27540	322			34.25					4956.3	0	60.3774	39.6226	0	1.88679	24.5283	33.9623	0	0	0	0	0	0	0	0	0	0	0	0	0	0	0	0	0	0	0	0	37.7358	0	0	0	0	0	0	0	1.88679	0	0	0	0
27574.3	323			34.35	1	5	6	34	11611.4	0	78.0645	21.9355	0	0.645161	56.129	20.6452	0	0	0	0.645161	0	0	0	0	0	0	0	0	0	0	0	0	0	0	0	0	20	0	1.93548	0	0	0	0	0	0	0	0	0	0
27608.6	324			34.445					2356.97	1	71.4286	28.5714	0	0	64.2857	7.14286	0	0	0	0	0	0	0	0	0	0	0	0	0	0	0	0	0	0	0	0	28.5714	0	0	0	0	0	0	0	0	0	0	0	0
27642.9	325			34.55	0	1	1	14	3537.94	1	54.5455	45.4545	0	0	54.5455	0	0	0	0	0	0	0	0	0	0	0	0	0	0	0	0	0	0	0	0	0	45.4545	0	0	0	0	0	0	0	0	0	0	0	0
27677.1	326			34.65					1854.04	1	83.3333	16.6667	0	0	66.6667	16.6667	0	0	0	0	0	0	0	0	0	0	0	0	0	0	0	0	0	0	0	0	16.6667	0	0	0	0	0	0	0	0	0	0	0	0
27711.4	327			34.75					2004	1	58.3333	41.6667	0	0	16.6667	41.6667	0	0	0	0	0	0	0	0	0	0	0	0	0	0	0	0	0	0	0	0	33.3333	0	0	0	8.33333	0	0	0	0	0	0	0	0
27780	329			34.96					853.708	1	20	80	0	0	0	20	0	0	0	0	0	0	0	0	0	0	0	0	0	0	0	0	0	0	0	0	80	0	0	0	0	0	0	0	0	0	0	0	0
27803.3	330		35.26						2066.62	1	0	100	0	0	0	0	0	0	0	0	0	0	0	0	0	0	0	0	0	0	0	0	0	0	0	0	100	0	0	0	0	0	0	0	0	0	0	0	0
27826.7	331		35.36		0	2	2	20
27873.3	333		35.56						910.167	1	0	100	0	0	0	0	0	0	0	0	0	0	0	0	0	0	0	0	0	0	0	0	0	0	0	0	100	0	0	0	0	0	0	0	0	0	0	0	0
27920	335		35.76						0	1	#DIV/0!	0	0	0	0	0	0	0	0	0	0	0	0	0	0	0	0	0	0	0	0	0	0	0	0	0	0	0	0	0	0	0	0	0	0	0	0	0	0
27990	338			35.7	1	0	1	20	1439.77	1	44.4444	55.5556	0	0	44.4444	0	0	0	0	0	0	0	0	0	0	0	0	0	0	0	0	0	0	0	0	0	55.5556	0	0	0	0	0	0	0	0	0	0	0	0
28076	345		36.55						354.875	1	0	100	0	0	0	0	0	0	0	0	0	0	0	0	0	0	0	0	0	0	0	0	0	0	0	0	100	0	0	0	0	0	0	0	0	0	0	0	0
28175	355		37.45		1	1	2	15	2509.67	0	34.7826	65.2174	0	4.34783	13.0435	17.3913	0	0	0	0	0	0	0	0	0	0	0	0	0	0	0	0	0	0	0	0	52.1739	0	4.34783	0	0	4.34783	0	4.34783	0	0	0	0	0
28355	365			38.25					0	1	#DIV/0!	0	0	0	0	0	0	0	0	0	0	0	0	0	0	0	0	0	0	0	0	0	0	0	0	0	0	0	0	0	0	0	0	0	0	0	0	0	0
28390	367			38.45	2	2	4	21
28442.5	370			38.75					3530.62	1	100	0	0	20	60	20	0	0	0	0	0	0	0	0	0	0	0	0	0	0	0	0	0	0	0	0	0	0	0	0	0	0	0	0	0	0	0	0	0
28460	371			38.85					0	1	#DIV/0!	0	0	0	0	0	0	0	0	0	0	0	0	0	0	0	0	0	0	0	0	0	0	0	0	0	0	0	0	0	0	0	0	0	0	0	0	0	0
28477.5	372			38.95	1	2	3	35	4501.07	0	57.1429	42.8571	0	4.7619	28.5714	23.8095	0	0	0	0	0	0	0	0	0	0	0	0	0	0	0	0	0	0	0	0	28.5714	0	9.52381	0	0	0	0	0	4.7619	0	0	0	0
28495	373			39.05					0	1	#DIV/0!	0	0	0	0	0	0	0	0	0	0	0	0	0	0	0	0	0	0	0	0	0	0	0	0	0	0	0	0	0	0	0	0	0	0	0	0	0	0
28512.5	374			39.15					16698.8	1	36.3636	63.6364	0	0	9.09091	27.2727	0	0	0	0	0	0	0	0	0	0	0	0	0	0	0	0	0	0	0	0	63.6364	0	0	0	0	0	0	0	0	0	0	0	0
28530	375			39.25					0	1	#DIV/0!	0	0	0	0	0	0	0	0	0	0	0	0	0	0	0	0	0	0	0	0	0	0	0	0	0	0	0	0	0	0	0	0	0	0	0	0	0	0
28547.5	376			39.35					4213.83	1	100	0	0	0	50	50	0	0	0	0	0	0	0	0	0	0	0	0	0	0	0	0	0	0	0	0	0	0	0	0	0	0	0	0	0	0	0	0	0
28565	377			39.45	2	4	6	30	25318.7	0	77.2727	22.7273	0	4.54545	40.9091	27.2727	0	0	0	0	4.54545	0	0	0	0	0	0	0	0	0	0	0	0	0	0	0	22.7273	0	0	0	0	0	0	0	0	0	0	0	0
28582.5	378			39.55					10144.4	1	70	30	0	0	20	50	0	0	0	0	0	0	0	0	0	0	0	0	0	0	0	0	0	0	0	0	30	0	0	0	0	0	0	0	0	0	0	0	0
28600	379			39.65					0	1	#DIV/0!	0	0	0	0	0	0	0	0	0	0	0	0	0	0	0	0	0	0	0	0	0	0	0	0	0	0	0	0	0	0	0	0	0	0	0	0	0	0
28675	380			39.75	5	0	5	33	7599.85	0	50	52.1739	0	0	30.4348	13.0435	0	0	0	0	0	4.34783	0	0	0	0	0	0	0	0	0	0	0	0	0	0	47.8261	0	0	0	0	0	0	0	0	0	0	0	0
28750	381			39.85	0	2	2	26	16577.3	0	58.2418	41.7582	0	0	38.4615	15.3846	2.1978	0	1.0989	0	0	0	0	0	0	0	0	0	1.0989	0	0	0	0	0	0	0	38.4615	0	2.1978	0	0	0	0	0	1.0989	0	0	0	0
28825	382			39.95					10252.7	1	55.5556	44.4444	0	0	33.3333	11.1111	0	0	0	11.1111	0	0	0	0	0	0	0	0	0	0	0	0	0	0	0	0	44.4444	0	0	0	0	0	0	0	0	0	0	0	0
28900	383			40.05					12904.9	1	100	0	0	0	28.5714	42.8571	14.2857	0	0	0	0	0	0	0	0	0	0	0	14.2857	0	0	0	0	0	0	0	0	0	0	0	0	0	0	0	0	0	0	0	0
28920.3	384			40.15					0	1	#DIV/0!	0	0	0	0	0	0	0	0	0	0	0	0	0	0	0	0	0	0	0	0	0	0	0	0	0	0	0	0	0	0	0	0	0	0	0	0	0	0
28940.6	385			40.25					1406.34	1	100	0	0	0	100	0	0	0	0	0	0	0	0	0	0	0	0	0	0	0	0	0	0	0	0	0	0	0	0	0	0	0	0	0	0	0	0	0	0
28960.9	386		40.45						799.874	1	100	0	0	0	100	0	0	0	0	0	0	0	0	0	0	0	0	0	0	0	0	0	0	0	0	0	0	0	0	0	0	0	0	0	0	0	0	0	0
28981.2	387		40.55		1	0	1	19
29001.4	388		40.65		3	1	4	16	937.139	1	62.5	37.5	0	12.5	0	25	0	0	12.5	0	0	12.5	0	0	0	0	0	0	0	0	0	0	0	0	0	0	37.5	0	0	0	0	0	0	0	0	0	0	0	0
29042	390		40.85						1343.7	1	20	80	0	0	20	0	0	0	0	0	0	0	0	0	0	0	0	0	0	0	0	0	0	0	0	0	80	0	0	0	0	0	0	0	0	0	0	0	0
29123.2	394			40.95	1	5	6	19
29244.9	400		41.65		0	1	1	21	343.766	1	50	50	0	0	50	0	0	0	0	0	0	0	0	0	0	0	0	0	0	0	0	0	0	0	0	0	25	25	0	0	0	0	0	0	0	0	0	0	0
29447.8	410		42.59		2	2	4	19	0	1	#DIV/0!	0	0	0	0	0	0	0	0	0	0	0	0	0	0	0	0	0	0	0	0	0	0	0	0	0	0	0	0	0	0	0	0	0	0	0	0	0	0
29853.6	430			44.55	0	0	0	16	0	1	#DIV/0!	0	0	0	0	0	0	0	0	0	0	0	0	0	0	0	0	0	0	0	0	0	0	0	0	0	0	0	0	0	0	0	0	0	0	0	0	0	0
30015.9	438			45.35	0	1	1	18
30259.4	450		46.41		2	2	4	23	322.622	1	87.5	12.5	0	0	62.5	25	0	0	0	0	0	0	0	0	0	0	0	0	0	0	0	0	0	0	0	0	12.5	0	0	0	0	0	0	0	0	0	0	0	0
30520.3	463			47.45	0	0	0	18
30740.5	473			48.45	0	0	0	17
30938.7	482			49.35	1	0	1	15
31159	492			50.4	0	1	1	17
31335.2	500			51.25					0	1	#DIV/0!	0	0	0	0	0	0	0	0	0	0	0	0	0	0	0	0	0	0	0	0	0	0	0	0	0	0	0	0	0	0	0	0	0	0	0	0	0	0
31379.2	502			51.45	0	2	2	36
31555.4	510			52.25					298.152	1	100	0	0	100	0	0	0	0	0	0	0	0	0	0	0	0	0	0	0	0	0	0	0	0	0	0	0	0	0	0	0	0	0	0	0	0	0	0	0
31599.5	512			52.45	1	1	2	38
31643.5	514			52.65	0	0	0	66
31775.7	520			53.25					2080.96	1	88.2353	11.7647	0	5.88235	35.2941	35.2941	0	0	0	5.88235	0	5.88235	0	0	0	0	0	0	0	0	0	0	0	0	0	0	5.88235	0	0	0	0	0	5.88235	0	0	0	0	0	0
31819.7	522			53.45	0	0	0	26
31885.8	525			53.75					0	1	#DIV/0!	0	0	0	0	0	0	0	0	0	0	0	0	0	0	0	0	0	0	0	0	0	0	0	0	0	0	0	0	0	0	0	0	0	0	0	0	0	0
31995.9	530			54.26					0	1	#DIV/0!	0	0	0	0	0	0	0	0	0	0	0	0	0	0	0	0	0	0	0	0	0	0	0	0	0	0	0	0	0	0	0	0	0	0	0	0	0	0
32040	532			54.45	1	0	1	21
32171.4	534			54.55					0	1	#DIV/0!	0	0	0	0	0	0	0	0	0	0	0	0	0	0	0	0	0	0	0	0	0	0	0	0	0	0	0	0	0	0	0	0	0	0	0	0	0	0
32237.1	535			54.65					0	1	#DIV/0!	0	0	0	0	0	0	0	0	0	0	0	0	0	0	0	0	0	0	0	0	0	0	0	0	0	0	0	0	0	0	0	0	0	0	0	0	0	0
32302.9	536			54.75					640.808	1	100	0	0	0	66.6667	0	33.3333	0	0	0	0	0	0	0	0	0	0	0	0	0	0	0	0	0	0	0	0	0	0	0	0	0	0	0	0	0	0	0	0
32368.6	537			54.85					9313.66	0	76.6667	23.3333	0	0	66.6667	10	0	0	0	0	0	0	0	0	0	0	0	0	0	0	0	0	0	0	0	0	23.3333	0	0	0	0	0	0	0	0	0	0	0	0
32434.3	538			54.95	3	2	5	40	1874.52	0	43.4783	56.5217	0	0	34.7826	8.69565	0	0	0	0	0	0	0	0	0	0	0	0	0	0	0	0	0	0	0	0	34.7826	0	8.69565	0	4.34783	4.34783	0	4.34783	0	0	0	0	0
32715	543			55.45	8	11	19	46	950.627	1	62.5	37.5	0	0	50	12.5	0	0	0	0	0	0	0	0	0	0	0	0	0	0	0	0	0	0	0	0	37.5	0	0	0	0	0	0	0	0	0	0	0	0
32983.8	548			55.95	2	2	4	41	2769.45	0	68.9189	31.0811	0	2.7027	36.4865	22.973	2.7027	4.05405	0	0	0	0	0	0	0	0	0	0	0	0	0	0	0	0	0	0	25.6757	0	5.40541	0	0	0	0	0	0	0	0	0	0
33037.5	549			56.05	1	12	13	49	956.509	1	75	25	0	0	25	25	25	0	0	0	0	0	0	0	0	0	0	0	0	0	0	0	0	0	0	0	25	0	0	0	0	0	0	0	0	0	0	0	0
33091.2	550			56.15	3	3	6	39	6278.04	0	80.8642	19.1358	0	5.55556	41.358	27.7778	0.617284	0	0	0.617284	0	4.93827	0	0	0	0	0	0	0	0	0	0	0	0	0	0	17.284	0	0	0	0	0	0	0.617284	1.23457	0	0	0	0
33145	551			56.25	0	1	1	25	2239.28	1	75	25	0	0	12.5	62.5	0	0	0	0	0	0	0	0	0	0	0	0	0	0	0	0	0	0	0	0	0	0	25	0	0	0	0	0	0	0	0	0	0
33198.8	552			56.35	1	1	2	33	2231.92	1	87.5	22.2222	0	0	33.3333	44.4444	0	0	0	0	0	0	0	0	0	0	0	0	0	0	0	0	0	0	0	0	11.1111	0	0	0	0	0	0	0	0	0	0	0	0
33455	557			56.85					5023.52	1	87.5	12.5	0	0	0	62.5	0	0	12.5	12.5	0	0	0	0	0	0	0	0	0	0	0	0	0	0	0	0	12.5	0	0	0	0	0	0	0	0	0	0	0	0
33502.5	558			56.95	2	4	6	55
33550	559			57.05					4868.33	0	79.0698	20.9302	0	0	48.8372	25.5814	4.65116	0	0	0	0	0	0	0	0	0	0	0	0	0	0	0	0	0	0	0	18.6047	0	2.32558	0	0	0	0	0	0	0	0	0	0
33597.5	560			57.15					1712.55	1	60	40	0	20	20	20	0	0	0	0	0	0	0	0	0	0	0	0	0	0	0	0	0	0	0	0	40	0	0	0	0	0	0	0	0	0	0	0	0
33645	561			57.25					1154.78	1	100	0	0	0	0	40	60	0	0	0	0	0	0	0	0	0	0	0	0	0	0	0	0	0	0	0	0	0	0	0	0	0	0	0	0	0	0	0	0
33692.5	562			57.35	1	3	4	60
33885.8	570			58.15					0	1	#DIV/0!	0	0	0	0	0	0	0	0	0	0	0	0	0	0	0	0	0	0	0	0	0	0	0	0	0	0	0	0	0	0	0	0	0	0	0	0	0	0
33927.5	572			58.35	0	1	1	21
33990	575			58.65					0	1	#DIV/0!	0	0	0	0	0	0	0	0	0	0	0	0	0	0	0	0	0	0	0	0	0	0	0	0	0	0	0	0	0	0	0	0	0	0	0	0	0	0
34094.2	580			59.15					0	1	#DIV/0!	0	0	0	0	0	0	0	0	0	0	0	0	0	0	0	0	0	0	0	0	0	0	0	0	0	0	0	0	0	0	0	0	0	0	0	0	0	0
34135.8	582			59.35	1	0	1	16
34198.3	585			59.65					388.369	1	100	0	0	100	0	0	0	0	0	0	0	0	0	0	0	0	0	0	0	0	0	0	0	0	0	0	0	0	0	0	0	0	0	0	0	0	0	0	0
34344.2	592			60.35	2	1	3	19
34510.8	600			61.15	9	6	15	36	2020.27	0	60	40	0	0	40	20	0	0	0	0	0	0	0	0	0	0	0	0	0	0	0	0	0	0	0	0	36	0	2	0	2	0	0	0	0	0	0	0	0
34552.5	602			61.35	0	0	0	18
34740	611			62.33	0	1	1	20
35036	615			62.75					3834.53	0	41.3793	58.6207	0	0	27.5862	13.7931	0	0	0	0	0	0	0	0	0	0	0	0	0	0	0	0	0	0	0	0	51.7241	0	6.89655	0	0	0	0	0	0	0	0	0	0
35184	617			62.95					0	1	#DIV/0!	0	0	0	0	0	0	0	0	0	0	0	0	0	0	0	0	0	0	0	0	0	0	0	0	0	0	0	0	0	0	0	0	0	0	0	0	0	0
35258	618			63.05					534.643	1	85.7143	14.2857	0	0	57.1429	28.5714	0	0	0	0	0	0	0	0	0	0	0	0	0	0	0	0	0	0	0	0	14.2857	0	0	0	0	0	0	0	0	0	0	0	0
35332	619		63.145						1269.86	0	74.1935	25.8065	0	3.22581	54.8387	12.9032	0	0	0	0	0	3.22581	0	0	0	0	0	0	0	0	0	0	0	0	0	0	22.5806	0	0	0	3.22581	0	0	0	0	0	0	0	0
35480	621		63.35		0	0	0	38
35590	623		63.55						1206.52	1	100	0	0	0	50	50	0	0	0	0	0	0	0	0	0	0	0	0	0	0	0	0	0	0	0	0	0	0	0	0	0	0	0	0	0	0	0	0	0
35755	626		63.85						0	1	#DIV/0!	0	0	0	0	0	0	0	0	0	0	0	0	0	0	0	0	0	0	0	0	0	0	0	0	0	0	0	0	0	0	0	0	0	0	0	0	0	0
36030	632		64.45		0	0	0	18	37832.2	0	42.3077	57.6923	0	3.84615	15.3846	23.0769	0	0	0	0	0	0	0	0	0	0	0	0	0	0	0	0	0	0	0	0	57.6923	0	0	0	0	0	0	0	0	0	0	0	0
36580	642		65.48		3	6	9	31	22897.9	0	62.5	38.7755	0	0	30.6122	29.5918	0	0	0	0	0	0	0	0	0	0	0	0	1.02041	0	0	0	0	0	0	0	28.5714	0	5.10204	0	0	0	0	3.06122	0	0	0	0	0
37027.3	645			65.935					42858.8	0	75.9259	24.0741	0	0	24.0741	37.037	0	0	0	3.7037	0	0	0	0	0	0	0	0	11.1111	0	0	0	0	0	0	0	20.3704	0	3.7037	0	0	0	0	0	0	0	0	0	0
37653.5	649.2			66.35	1	5	6	28	11469.1	0	69.2308	30.7692	0	0	25	38.4615	1.92308	0	0	1.92308	0	1.92308	0	0	0	0	0	0	0	0	0	0	0	0	0	0	30.7692	0	0	0	0	0	0	0	0	0	0	0	0
38226.5	653.1		66.865		3	4	7	61	47049	0	82.8571	17.1429	0	0	31.4286	45.7143	0	0	0	0	0	5.71429	0	0	0	0	0	0	0	0	0	0	0	0	0	0	17.1429	0	0	0	0	0	0	0	0	0	0	0	0
38672.3	660		67.55		0	1	1	18	36457	0	62.2222	37.7778	0	0	37.7778	20	2.22222	0	0	0	0	2.22222	0	0	0	0	0	0	0	0	0	0	0	0	0	0	31.1111	0	2.22222	0	0	0	0	4.44444	0	0	0	0	0
39060	666		68.15						2510.49	0	60.6061	39.3939	0	3.0303	21.2121	36.3636	0	0	0	0	0	0	0	0	0	0	0	0	0	0	0	0	0	0	0	0	39.3939	0	0	0	0	0	0	0	0	0	0	0	0
39980	683		69.85		6	3	9	48	7353.69	0	53.3333	46.6667	0	6.66667	30	16.6667	0	0	0	0	0	0	0	0	0	0	0	0	0	0	0	0	0	0	0	0	40	0	3.33333	0	0	0	0	3.33333	0	0	0	0	0
40022	685.1			69.815					34922	0	59.0909	40.9091	0	9.09091	22.7273	18.1818	0	0	0	0	0	0	0	0	0	0	0	0	9.09091	0	0	0	0	0	0	0	36.3636	0	0	0	0	0	0	4.54545	0	0	0	0	0
40100	689			70.15					15543.3	0	73.3333	26.6667	0	9.16667	30	30	0	0	0	0.833333	0	3.33333	0	0	0	0	0	0	0	0	0	0	0	0	0	0	24.1667	0.833333	0	0	1.66667	0	0	0	0	0	0	0	0
40160	692			70.45					0	1	#DIV/0!	0	0	0	0	0	0	0	0	0	0	0	0	0	0	0	0	0	0	0	0	0	0	0	0	0	0	0	0	0	0	0	0	0	0	0	0	0	0
40206.2	693.1			70.59					0	1	#DIV/0!	0	0	0	0	0	0	0	0	0	0	0	0	0	0	0	0	0	0	0	0	0	0	0	0	0	0	0	0	0	0	0	0	0	0	0	0	0	0
40244	694			70.65					9280.97	0	45.2381	55.814	0	0	16.2791	13.9535	2.32558	2.32558	2.32558	4.65116	0	0	0	0	0	0	0	0	2.32558	0	0	0	0	0	0	0	48.8372	0	4.65116	0	0	0	0	0	0	0	0	0	0
40286	695			70.76	0	0	0	15
40542	701			71.22					3860.57	0	69.1489	30.8511	0	10.6383	22.3404	34.0426	2.12766	0	0	0	0	0	0	0	0	0	0	0	0	0	0	0	0	0	0	0	23.4043	3.19149	1.06383	0	1.06383	0	0	2.12766	0	0	0	0	0
40585	702			71.35	0	0	0	16
41153.3	710			72.15					4646.25	0	73.913	26.087	0	12.3188	38.4058	19.5652	2.17391	0	0.724638	0.724638	0	0	0	0	0	0	0	0	0	0	0	0	0	0	0	0	24.6377	0	0.724638	0	0	0	0	0	0.724638	0	0	0	0
41314.3	712.1			72.35					10774	0	63.8889	36.1111	0	5.55556	33.3333	25	0	0	0	0	0	0	0	0	0	0	0	0	0	0	0	0	0	0	0	0	27.7778	0	8.33333	0	0	0	0	0	0	0	0	0	0
41462.5	714.1			72.61	2	1	3	37
41487	715.1			72.71					660.441	1	100	0	0	0	33.3333	66.6667	0	0	0	0	0	0	0	0	0	0	0	0	0	0	0	0	0	0	0	0	0	0	0	0	0	0	0	0	0	0	0	0	0
41511.5	716.1			72.8	1	1	2	23
41656.4	722			73.31	0	2	2	26
41707.9	724.1			73.55	3	4	7	62
41877.3	731			74.25					1761.27	0	69.7674	30.2326	0	18.6047	30.2326	13.9535	2.32558	0	2.32558	2.32558	0	0	0	0	0	0	0	0	0	0	0	0	0	0	0	0	27.907	0	2.32558	0	0	0	0	0	0	0	0	0	0
41901.8	732			74.35	0	0	0	18
42120	739			75.05					0	1	#DIV/0!	0	0	0	0	0	0	0	0	0	0	0	0	0	0	0	0	0	0	0	0	0	0	0	0	0	0	0	0	0	0	0	0	0	0	0	0	0	0
42240	742			75.35	1	0	1	29
42460	744			75.55					403618	0	98.9189	1.08108	0	41.0811	45.9459	7.56757	1.08108	1.08108	1.08108	0	0.540541	0.540541	0	0	0	0	0	0	0	0	0	0	0	0	0	0	1.08108	0	0	0	0	0	0	0	0	0	0	0	0
42570	745			75.65					38236.6	0	47.5	52.5	0	2.5	27.5	10	0	5	0	2.5	0	0	0	0	0	0	0	0	0	0	0	0	0	0	0	0	42.5	0	7.5	0	2.5	0	0	0	0	0	0	0	0
42680	746			75.75	1	3	4	42	29350.9	0	68.2927	31.7073	0	2.43902	29.2683	31.7073	0	0	0	0	0	4.87805	0	0	0	0	0	0	0	0	0	0	0	0	0	0	31.7073	0	0	0	0	0	0	0	0	0	0	0	0
42790	747			75.85					30085.8	0	75	25	0	7.8125	37.5	28.125	0	0	0	1.5625	0	0	0	0	0	0	0	0	0	0	0	0	0	0	0	0	15.625	0	6.25	0	1.5625	0	1.5625	0	0	0	0	0	0
42900	748			75.95					31022.4	0	69.697	30.303	0	4.54545	39.3939	24.2424	1.51515	0	0	0	0	0	0	0	0	0	0	0	0	0	0	0	0	0	0	0	22.7273	0	7.57576	0	0	0	0	0	0	0	0	0	0
43010	749			76.05					23014.6	0	83.5821	16.4179	0	17.9104	44.0299	21.6418	0	0	0	0	0	0	0	0	0	0	0	0	0	0	0	0	0	0	0	0	14.9254	0	1.49254	0	0	0	0	0	0	0	0	0	0
43010	750			76.15					10305.5	0	73.4177	27.5	0	16.25	33.75	22.5	0	0	0	0	0	0	0	0	0	0	0	0	0	0	0	0	0	0	0	0	22.5	0	2.5	0	0	0	0	0	1.25	0	0	0	0
43120	751			76.25					38414.5	0	81.3953	18.6047	0	11.6279	46.5116	23.2558	0	0	0	0	0	0	0	0	0	0	0	0	0	0	0	0	0	0	0	0	18.6047	0	0	0	0	0	0	0	0	0	0	0	0
43230	752			76.35	1	4	5	28	16445.2	0	87.0588	12.9412	0	20	44.7059	22.3529	0	0	0	0	0	0	0	0	0	0	0	0	0	0	0	0	0	0	0	0	10.5882	1.17647	1.17647	0	0	0	0	0	0	0	0	0	0
43340	753			76.44	0	1	1	32	10983.9	0	86.3874	13.6126	0	14.6597	44.5026	23.5602	0.52356	0	1.04712	1.57068	0	0.52356	0	0	0	0	0	0	0	0	0	0	0	0	0	0	10.9948	1.04712	0.52356	0	0	0	0.52356	0	0.52356	0	0	0	0
44533.8	758			77.01	2	2	4	44	3684.79	0	47.8261	52.1739	0	4.34783	21.7391	17.3913	4.34783	0	0	0	0	0	0	0	0	0	0	0	0	0	0	0	0	0	0	0	39.1304	0	4.34783	0	0	0	0	0	8.69565	0	0	0	0
44792.3	759			77.11					1463.11	1	100	0	0	12.5	12.5	62.5	0	0	12.5	0	0	0	0	0	0	0	0	0	0	0	0	0	0	0	0	0	0	0	0	0	0	0	0	0	0	0	0	0	0
45050.8	760			77.23					15931.8	0	85.1064	14.8936	0	8.51064	32.9787	41.4894	1.06383	0	0	0	0	1.06383	0	0	0	0	0	0	0	0	0	0	0	0	0	0	13.8298	0	0	0	0	0	0	0	1.06383	0	0	0	0
45309.2	761			77.32	0	0	0	14	0	1	#DIV/0!	0	0	0	0	0	0	0	0	0	0	0	0	0	0	0	0	0	0	0	0	0	0	0	0	0	0	0	0	0	0	0	0	0	0	0	0	0	0
45567.7	762		77.65						321439	0	98.5714	1.42857	0.357143	47.5	41.7857	7.5	0	0	0.357143	0	0	1.07143	0	0	0	0	0	0	0	0	0	0	0	0	0	0	1.42857	0	0	0	0	0	0	0	0	0	0	0	0
45826.2	763		77.75						171574	0	97.6923	2.30769	0.25641	27.6923	60.5128	6.66667	1.02564	0	0.25641	0.25641	0	1.02564	0	0	0	0	0	0	0	0	0	0	0	0	0	0	1.79487	0.512821	0	0	0	0	0	0	0	0	0	0	0
46084.6	764		77.85		0	2	2	46	84326.6	0	99.0196	0.980392	0.653595	53.268	37.5817	5.22876	0.326797	0.326797	0.326797	0.653595	0	0.653595	0	0	0	0	0	0	0	0	0	0	0	0	0	0	0.980392	0	0	0	0	0	0	0	0	0	0	0	0
46343.1	765		77.95						64379.1	0	98.3784	1.62162	0	58.3784	28.1081	7.56757	2.7027	0	0	1.08108	0	0.540541	0	0	0	0	0	0	0	0	0	0	0	0	0	0	0.540541	0	0.540541	0	0	0	0	0	0.540541	0	0	0	0
46874.5	768			77.85	0	4	4	23	84326.6	0	99.0196	0.980392	0.653595	53.268	37.5817	5.22876	0.326797	0.326797	0.326797	0.653595	0	0.653595	0	0	0	0	0	0	0	0	0	0	0	0	0	0	0.980392	0	0	0	0	0	0	0	0	0	0	0	0
46903.6	770			78.05	0	0	0	18	6186.58	1	92.8571	7.14286	0	14.2857	50	0	0	7.14286	7.14286	14.2857	0	0	0	0	0	0	0	0	0	0	0	0	0	0	0	0	7.14286	0	0	0	0	0	0	0	0	0	0	0	0
46961.8	774			78.45	0	0	0	23
46976.4	775			78.525	3	1	4	23	0	1	#DIV/0!	0	0	0	0	0	0	0	0	0	0	0	0	0	0	0	0	0	0	0	0	0	0	0	0	0	0	0	0	0	0	0	0	0	0	0	0	0	0
47020	778		79.37		2	2	4	53
47092.7	783		79.87						0	1	#DIV/0!	0	0	0	0	0	0	0	0	0	0	0	0	0	0	0	0	0	0	0	0	0	0	0	0	0	0	0	0	0	0	0	0	0	0	0	0	0	0
47194.5	790		80.6						#DIV/0!	1	#DIV/0!	0	0	0	0	0	0	0	0	0	0	0	0	0	0	0	0	0	0	0	0	0	0	0	0	0	0	0	0	0	0	0	0	0	0	0	0	0	0
47296.4	797		81.425		0	2	2	18
47340	800		81.75						6673.01	1	87.5	12.5	0	0	62.5	25	0	0	0	0	0	0	0	0	0	0	0	0	0	0	0	0	0	0	0	0	12.5	0	0	0	0	0	0	0	0	0	0	0	0
47435.2	806		82.35		1	1	2	36	3034.23	0	83.3333	16.6667	0	4.16667	45.8333	25	0	0	0	0	0	8.33333	0	0	0	0	0	0	0	0	0	0	0	0	0	0	12.5	4.16667	0	0	0	0	0	0	0	0	0	0	0
47562.2	814		83.15						23489.7	0	85.1852	14.8148	0	7.40741	29.6296	40.7407	3.7037	0	0	0	0	3.7037	0	0	0	0	0	0	0	0	0	0	0	0	0	0	14.8148	0	0	0	0	0	0	0	0	0	0	0	0
47594	816		83.35		1	0	1	20	1842.25	0	90	10	0	20	40	23.3333	0	0	3.33333	3.33333	0	0	0	0	0	0	0	0	0	0	0	0	0	0	0	0	10	0	0	0	0	0	0	0	0	0	0	0	0
47673.3	821		83.85						2402	0	64.1026	35.8974	0	12.8205	33.3333	17.9487	0	0	0	0	0	0	0	0	0	0	0	0	0	0	0	0	0	0	0	0	35.8974	0	0	0	0	0	0	0	0	0	0	0	0
47736.8	825		84.35		3	1	4	30	2401.26	0	82.0513	17.9487	0	10.2564	51.2821	10.2564	5.12821	0	0	0	0	5.12821	0	0	0	0	0	0	0	0	0	0	0	0	0	0	12.8205	0	0	0	0	0	0	2.5641	2.5641	0	0	0	0
47895.6	835		85.35		0	2	2	52	786.496	1	50	50	0	0	50	0	0	0	0	0	0	0	0	0	0	0	0	0	0	0	0	0	0	0	0	0	50	0	0	0	0	0	0	0	0	0	0	0	0
47974.9	840		85.85						27527.4	1	78.5714	21.4286	0	7.14286	28.5714	35.7143	7.14286	0	0	0	0	0	0	0	0	0	0	0	0	0	0	0	0	0	0	0	21.4286	0	0	0	0	0	0	0	0	0	0	0	0
48054.3	845		86.35		2	0	2	51	3528.13	0	68.8889	31.1111	0	11.1111	42.2222	15.5556	0	0	0	0	0	0	0	0	0	0	0	0	0	0	0	0	0	0	0	0	17.7778	6.66667	6.66667	0	0	0	0	0	0	0	0	0	0
48070.2	846		86.45		6	4	10	63	1881.85	0	82.7586	17.2414	0	6.89655	48.2759	20.6897	3.44828	0	3.44828	0	0	0	0	0	0	0	0	0	0	0	0	0	0	0	0	0	13.7931	0	3.44828	0	0	0	0	0	0	0	0	0	0
48086	847		86.55						1463.01	1	100	0	0	0	20	80	0	0	0	0	0	0	0	0	0	0	0	0	0	0	0	0	0	0	0	0	0	0	0	0	0	0	0	0	0	0	0	0	0
48101.9	848		86.6275						5887.37	0	72.093	27.907	0	11.6279	27.907	30.2326	0	0	0	0	0	2.32558	0	0	0	0	0	0	0	0	0	0	0	0	0	0	25.5814	0	0	0	2.32558	0	0	0	0	0	0	0	0
48117.8	849		86.66						9156.53	0	95.4545	4.54545	0	18.1818	59.0909	18.1818	0	0	0	0	0	0	0	0	0	0	0	0	0	0	0	0	0	0	0	0	4.54545	0	0	0	0	0	0	0	0	0	0	0	0
48133.7	850		86.72						17262	0	87.766	12.234	0	18.0851	37.234	25.5319	0	0.531915	0	0	0	3.7234	0	0	0.531915	0	0	0	2.12766	0	0	0	0	0	0	0	9.57447	0.531915	0	1.59574	0.531915	0	0	0	0	0	0	0	0
48213	855		87.25						18214	0	85	15	0	11.3333	52	15.3333	3.66667	0	1	0.333333	0	1.33333	0	0	0	0	0	0	0	0	0	0	0	0	0	0	14	0.333333	0.666667	0	0	0	0	0	0	0	0	0	0
48228.9	856		87.35		0	2	2	25	956.893	1	55.5556	44.4444	0	11.1111	33.3333	11.1111	0	0	0	0	0	0	0	0	0	0	0	0	0	0	0	0	0	0	0	0	44.4444	0	0	0	0	0	0	0	0	0	0	0	0
48292.4	860		87.75						11945.9	0	84.2767	15.7233	0	9.74843	33.6478	38.3648	0	0	0	0.314465	0	1.88679	0	0	0	0	0	0	0	0.314465	0	0	0	0	0	0	14.7799	0	0.628931	0	0.314465	0	0	0	0	0	0	0	0
48389.5	864		88.15						4185.89	0	66.6667	33.3333	0	14.2857	38.0952	14.2857	0	0	0	0	0	0	0	0	0	0	0	0	0	0	0	0	0	0	0	0	28.5714	0	0	0	4.7619	0	0	0	0	0	0	0	0
48438.9	865		88.25						67752.3	0	99.3443	0.655738	0	18.0328	38.6885	38.3607	1.31148	0	0.327869	0.983607	0	1.63934	0	0	0	0	0	0	0	0	0	0	0	0	0	0	0.655738	0	0	0	0	0	0	0	0	0	0	0	0
48488.4	866		88.35		0	2	2	24	12622	0	84	16	0	16	60	8	0	0	0	0	0	0	0	0	0	0	0	0	0	0	0	0	0	0	0	0	12	0	0	0	0	0	0	0	4	0	0	0	0
48686.3	870		88.75						83498.5	0	93.5484	6.45161	0	35.4839	51.6129	6.45161	0	0	0	0	0	0	0	0	0	0	0	0	0	0	0	0	0	0	0	0	6.45161	0	0	0	0	0	0	0	0	0	0	0	0
48735.8	871		88.85						115379	0	99.4203	0.57971	0	26.9565	62.3188	7.24638	1.73913	0	0.289855	0.57971	0	0.289855	0	0	0	0	0	0	0	0	0	0	0	0	0	0	0.57971	0	0	0	0	0	0	0	0	0	0	0	0
48785.3	872		88.95						217279	0	99.6805	0.319489	0	49.8403	37.3802	7.66773	1.91693	0	0.319489	1.27796	0	1.27796	0	0	0	0	0	0	0	0	0	0	0	0	0	0	0	0	0.319489	0	0	0	0	0	0	0	0	0	0
48834.7	873		89.05						137623	0	100	0	0.359712	26.9784	47.1223	23.741	0	1.07914	0.719424	0	0	0	0	0	0	0	0	0	0	0	0	0	0	0	0	0	0	0	0	0	0	0	0	0	0	0	0	0	0
48884.2	874		89.15						39396	0	90.566	9.43396	0	21.6981	44.3396	20.7547	0	0	0.943396	0.943396	0	1.88679	0	0	0	0	0	0	0	0	0	0	0	0	0	0	9.43396	0	0	0	0	0	0	0	0	0	0	0	0
48933.7	875		89.25						92145.7	0	97.5078	2.49221	0	30.2181	50.4673	13.3956	0.623053	0.934579	0.623053	0	0	1.24611	0	0	0	0	0	0	0	0	0	0	0	0	0	0	2.18069	0	0	0.311526	0	0	0	0	0	0	0	0	0
48983.2	876		89.35		1	6	7	39	77305.3	0	98.0769	1.92308	0	23.0769	55.7692	17.9487	0	0	1.28205	0	0	0	0	0	0	0	0	0	0	0	0	0	0	0	0	0	1.92308	0	0	0	0	0	0	0	0	0	0	0	0
49131.6	879		89.65						406064	0	94.8718	5.12821	0	13.7821	57.6923	19.8718	1.28205	0	0.961538	0.641026	0	0.641026	0	0	0	0	0	0	0	0	0	0	0	0	0	0	4.48718	0.320513	0	0	0	0	0	0	0.320513	0	0	0	0
49181.1	880		89.75						102140	0	93.6387	6.36132	0	18.0662	61.3232	13.7405	0.254453	0.254453	0	0	0	0	0	0	0	0	0	0	0	0	0	0	0	0	0	0	5.85242	0	0.508906	0	0	0	0	0	0	0	0	0	0
49230.5	881		89.85		0	4	4	30	28504.8	0	96.875	3.125	0	9.375	62.5	25	0	0	0	0	0	0	0	0	0	0	0	0	0	0	0	0	0	0	0	0	3.125	0	0	0	0	0	0	0	0	0	0	0	0
49280	882		89.95						10450	0	90.7692	9.23077	0	5.12821	44.6154	32.3077	1.53846	2.05128	1.02564	1.53846	1.53846	1.02564	0	0	0	0	0	0	0	0	0	0	0	0	0	0	8.71795	0	0	0	0	0	0	0	0.512821	0	0	0	0
49360	884		90.15						5424.67	1	88.8889	11.1111	0	0	55.5556	33.3333	0	0	0	0	0	0	0	0	0	0	0	0	0	0	0	0	0	0	0	0	11.1111	0	0	0	0	0	0	0	0	0	0	0	0
49400	885		90.25		0	1	1	29	16843.5	0	77.4194	22.5806	0	12.9032	41.9355	12.9032	0	0	9.67742	0	0	0	0	0	0	0	0	0	0	0	0	0	0	0	0	0	22.5806	0	0	0	0	0	0	0	0	0	0	0	0
49440	886		90.35						2094.77	1	60	40	0	0	40	20	0	0	0	0	0	0	0	0	0	0	0	0	0	0	0	0	0	0	0	0	40	0	0	0	0	0	0	0	0	0	0	0	0
49480	887		90.45						47378.4	0	90.1408	9.85915	0	39.4366	28.169	7.04225	4.22535	0	2.8169	4.22535	0	4.22535	0	0	0	0	0	0	0	0	0	0	0	0	0	0	9.85915	0	0	0	0	0	0	0	0	0	0	0	0
49520	888		90.55						34056.1	0	97.0149	2.98507	0	32.3383	26.8657	14.9254	6.46766	0.995025	6.46766	4.47761	0	4.47761	0	0	0	0	0	0	0	0	0	0	0	0	0	0	1.99005	0.497512	0	0	0	0	0	0.497512	0	0	0	0	0
49560	889			90.335	2	2	4	36	41848.9	0	97.8799	2.12014	0	32.8622	33.9223	12.7208	7.77385	0	4.24028	4.59364	0	1.41343	0	0	0.353357	0	0	0	0	0	0	0	0	0	0	0	2.12014	0	0	0	0	0	0	0	0	0	0	0	0
49600	890			90.445	3	2	5	48	91371.4	0	95.5882	4.41176	0	30.8824	40.2941	15.8824	0	0.882353	4.41176	2.05882	0	1.17647	0	0	0	0	0	0	0	0	0	0	0	0	0	0	4.11765	0.294118	0	0	0	0	0	0	0	0	0	0	0
50118.2	893			90.75					136708	0	98.3425	1.65746	0	27.3481	52.4862	16.0221	0.552486	0	1.38122	0.552486	0	0	0	0	0	0	0	0	0	0	0	0	0	0	0	0	1.38122	0.276243	0	0	0	0	0	0	0	0	0	0	0
50290.9	894			90.85					201804	0	99.6047	0.395257	0	32.8063	49.4071	12.6482	0.790514	0.395257	3.16206	0.395257	0	0	0	0	0	0	0	0	0	0	0	0	0	0	0	0	0.395257	0	0	0	0	0	0	0	0	0	0	0	0
50463.6	895			90.95	0	1	1	39	102156	0	99.3865	0.613497	0	30.0613	45.3988	11.3497	4.29448	2.45399	1.84049	1.84049	0	2.14724	0	0	0	0	0	0	0	0	0	0	0	0	0	0	0.613497	0	0	0	0	0	0	0	0	0	0	0	0
50636.4	896			91.05					242175	0	99.2982	0.701754	0	36.8421	33.3333	9.47368	4.5614	0.350877	12.2807	1.05263	0	0.701754	0	0	0.350877	0	0	0	0	0.350877	0	0	0	0	0	0	0	0.350877	0	0	0.350877	0	0	0	0	0	0	0	0
50809.1	897			91.15					44705	0	100	0	0	16.6667	63.8889	19.4444	0	0	0	0	0	0	0	0	0	0	0	0	0	0	0	0	0	0	0	0	0	0	0	0	0	0	0	0	0	0	0	0	0
50981.8	898			91.25	0	0	0	54	291426	0	99.0099	0.990099	0	28.3828	25.7426	9.24092	8.91089	0.990099	13.8614	5.28053	2.64026	3.9604	0	0	0	0	0	0	0	0	0	0	0	0	0	0	0.990099	0	0	0	0	0	0	0	0	0	0	0	0
51154.5	899			91.35	2	1	3	77	365032	0	98.0447	1.95531	0	18.9944	15.6425	10.3352	8.65922	1.11732	33.5196	4.46927	0.558659	3.91061	0.558659	0	0.27933	0	0	0	0	0	0	0	0	0	0	0	1.95531	0	0	0	0	0	0	0	0	0	0	0	0
51500	901			91.55					166352	0	99.026	0.974026	0	35.7143	27.9221	13.961	6.49351	1.94805	7.46753	3.8961	0.649351	0.324675	0	0	0.649351	0	0	0	0	0	0	0	0	0	0	0	0.649351	0	0	0	0	0	0	0.324675	0	0	0	0	0
51810.6	904			91.85	0	2	2	55	50519.3	0	95.283	4.71698	0	21.6981	24.5283	14.1509	13.2075	0.943396	10.3774	5.66038	0.943396	2.83019	0	0	0.943396	0	0	0	0	0	0	0	0	0	0	0	3.77358	0.943396	0	0	0	0	0	0	0	0	0	0	0
51961.2	905			91.95	0	3	3	86	170376	0	100	0	0	34.3662	21.4085	10.9859	4.50704	2.53521	19.4366	3.66197	2.25352	0.84507	0	0	0	0	0	0	0	0	0	0	0	0	0	0	0	0	0	0	0	0	0	0	0	0	0	0	0
52262.4	907			92.15					254524	0	99.0683	0.931677	0	36.3354	22.6708	15.528	4.65839	2.17391	8.69565	3.72671	1.5528	3.41615	0.310559	0	0	0.310559	0	0	0	0	0	0	0	0	0	0	0.621118	0	0	0	0	0	0	0	0	0	0	0	0
52563.5	909			92.35	0	2	2	40	195116	0	100	0	0	30.0885	27.4336	7.07965	9.73451	1.76991	15.9292	1.76991	4.42478	0.884956	0	0	0.884956	0	0	0	0	0	0	0	0	0	0	0	0	0	0	0	0	0	0	0	0	0	0	0	0
52714.1	910			92.45					168828	0	100	0	0	34.4828	34.7962	12.8527	2.82132	1.25392	6.89655	4.38871	2.19436	0	0	0	0.31348	0	0	0	0	0	0	0	0	0	0	0	0	0	0	0	0	0	0	0	0	0	0	0	0
54069.4	920			92.95	0	5	5	76	77737.1	0	95.4416	4.5584	1.7094	25.3561	31.9088	26.2108	3.4188	1.1396	1.4245	1.1396	0	3.1339	0	0	0	0	0	0	0	0	0	0	0	0	0	0	3.9886	0	0.2849	0	0.2849	0	0	0	0	0	0	0	0
54900	922			93.65	0	0	0	38	48864.1	0	94.7059	5.29412	0	45.8824	20.5882	14.7059	4.11765	0.588235	2.94118	1.76471	0.588235	1.76471	0	0	1.76471	0	0	0	0	0	0	0	0	0	0	0	4.70588	0.588235	0	0	0	0	0	0	0	0	0	0	0
55457.1	925			93.95					264783	0	99.7984	0.201613	13.3065	46.371	20.3629	8.46774	2.21774	0.604839	5.64516	1.41129	0.201613	1.20968	0	0	0	0	0	0	0	0	0	0	0	0	0	0	0	0.201613	0	0	0	0	0	0	0	0	0	0	0
55571.4	929			94.35	0	1	1	81	59296.1	0	99.0385	0.961538	0.961538	39.4231	34.6154	13.4615	0.961538	1.92308	2.88462	0.961538	0	3.84615	0	0	0	0	0	0	0	0	0	0	0	0	0	0	0.961538	0	0	0	0	0	0	0	0	0	0	0	0
55600	930			94.45					147188	0	98.4375	1.5625	0	22.1875	46.5625	13.75	3.75	0.9375	2.8125	0.9375	0	7.5	0	0	0	0	0	0	0	0	0	0	0	0	0	0	0.3125	1.25	0	0	0	0	0	0	0	0	0	0	0
55742.9	935			94.95	1	3	4	53	240772	0	100	0	1.78042	46.5875	27.5964	9.79228	2.67062	1.18694	5.04451	1.18694	1.78042	1.78042	0.593472	0	0	0	0	0	0	0	0	0	0	0	0	0	0	0	0	0	0	0	0	0	0	0	0	0	0
55821.9	938		95.365		0	0	0	70	63868.2	0	98.0198	1.9802	0	33.6634	19.802	10.8911	0	1.9802	15.8416	12.8713	0	2.9703	0	0	0	0	0	0	0	0	0	0	0	0	0	0	1.9802	0	0	0	0	0	0	0	0	0	0	0	0
55821.9	940		95.55						81106.5	0	98.3974	1.60256	0.641026	42.3077	19.5513	12.5	3.20513	1.92308	8.65385	3.52564	0.320513	5.44872	0.320513	0	0	0	0	0	0	0	0	0	0	0	0	0	0.961538	0.320513	0	0	0	0	0.320513	0	0	0	0	0	0
55821.9	941		95.65						29892	0	97.7778	2.22222	0	42.2222	20	25.1852	0	2.22222	2.22222	2.22222	0	3.7037	0	0	0	0	0	0	0	0	0	0	0	0	0	0	2.22222	0	0	0	0	0	0	0	0	0	0	0	0
55821.9	945		96.06						37790.6	0	99.67	0.330033	3.63036	42.2442	30.6931	8.25083	0.660066	0	9.90099	2.31023	0	1.9802	0	0	0	0	0	0	0	0	0	0	0	0	0	0	0.330033	0	0	0	0	0	0	0	0	0	0	0	0
55843.8	948		96.33		1	0	1	32	50931.5	0	100	0	0	48.0392	15.6863	13.7255	6.86275	0	4.90196	5.88235	0.980392	0.980392	0	0	2.94118	0	0	0	0	0	0	0	0	0	0	0	0	0	0	0	0	0	0	0	0	0	0	0	0
55887.5	950		96.55						168904	0	99.1684	0.831601	0.623701	40.5405	24.7401	9.35551	2.4948	1.6632	13.3056	2.079	0	3.5343	0	0	0.831601	0	0	0	0	0	0	0	0	0	0	0	0.623701	0.2079	0	0	0	0	0	0	0	0	0	0	0
55996.9	955		97.05						76113.8	0	88.2736	12.5806	0	3.22581	32.5806	44.5161	0	0.967742	1.93548	0.967742	0	2.90323	0	0	0	0	0	0	0.322581	0	0	0	0	0	0	0	9.35484	0.322581	0.967742	0	0	0	0	0.967742	0	0	0	0	0
55996.9	958		97.35		1	3	4	41
56040.6	960		97.55						349220	0	98.8067	1.42857	0	13.5714	61.6667	15.9524	0.238095	0.238095	2.14286	1.19048	0.238095	2.85714	0	0	0	0	0	0	0.47619	0	0	0	0	0	0	0	0.714286	0.238095	0.238095	0	0	0	0	0	0	0	0	0	0
56062.5	961		97.65		1	3	4	41	1.37532e+06	0	99.3333	0.666667	0	11.3333	63.3333	14.6667	2	0	2	1.33333	0	4.66667	0	0	0	0	0	0	0	0	0	0	0	0	0	0	0.666667	0	0	0	0	0	0	0	0	0	0	0	0
56084.4	962		97.75						89159.5	0	99.6875	0.3125	0	10.625	60.625	21.875	0.625	0	0.9375	0.625	0	4.375	0	0	0	0	0	0	0	0	0	0	0	0	0	0	0.3125	0	0	0	0	0	0	0	0	0	0	0	0
56106.2	963		97.85						121222	0	100	0	0	11.2069	53.4483	23.2759	0	0	0.862069	0.862069	0	10.3448	0	0	0	0	0	0	0	0	0	0	0	0	0	0	0	0	0	0	0	0	0	0	0	0	0	0	0
56150	965		98.05						97269.6	0	97.9472	2.05279	0	19.6481	39.5894	32.5513	2.6393	0.879765	0.293255	1.17302	0.293255	0.879765	0	0	0	0	0	0	0	0	0	0	0	0	0	0	1.75953	0.293255	0	0	0	0	0	0	0	0	0	0	0
56215.6	968		98.35		0	0	0	20
56259.4	970		98.55						1797.88	1	66.6667	33.3333	0	11.1111	44.4444	11.1111	0	0	0	0	0	0	0	0	0	0	0	0	0	0	0	0	0	0	0	0	22.2222	11.1111	0	0	0	0	0	0	0	0	0	0	0
56281.2	971			98.65					629153	0	100	0	0	34.127	53.1746	10.3175	0	0	0	1.5873	0	0.793651	0	0	0	0	0	0	0	0	0	0	0	0	0	0	0	0	0	0	0	0	0	0	0	0	0	0	0
56325	973			98.85	1	2	3	26	225724	0	93.8272	6.17284	0	8.64198	66.6667	14.8148	0	0	0	0	0	3.7037	0	0	0	0	0	0	0	0	0	0	0	0	0	0	6.17284	0	0	0	0	0	0	0	0	0	0	0	0
56346.9	974			98.95					54343.3	0	99.3939	0.606061	0	28.4848	52.1212	16.3636	0.606061	0	0	0.606061	0	1.21212	0	0	0	0	0	0	0	0	0	0	0	0	0	0	0	0.606061	0	0	0	0	0	0	0	0	0	0	0
56368.8	975			99.05					118430	0	98.8732	1.12676	0	26.7606	51.831	18.5915	0	0	0.28169	0	0	0.84507	0	0	0	0	0	0	0.28169	0.28169	0	0	0	0	0	0	0.28169	0.84507	0	0	0	0	0	0	0	0	0	0	0
56390.6	976			99.15					90904.8	0	99.375	0.625	0	23.125	62.5	12.5	0	0	0	0	0	1.25	0	0	0	0	0	0	0	0	0	0	0	0	0	0	0	0.625	0	0	0	0	0	0	0	0	0	0	0
56412.5	977			99.25					213113	0	97.2414	2.75862	0	29.6552	47.5862	17.2414	0	0.689655	0	0	0	2.06897	0	0	0	0	0	0	0	0	0	0	0	0	0	0	2.06897	0.689655	0	0	0	0	0	0	0	0	0	0	0
56434.4	978			99.35	0	1	1	32	375672	0	98.4127	1.5873	0	12.6984	76.1905	8.73016	0	0	0	0	0	0.793651	0	0	0	0	0	0	0	0	0	0	0	0	0	0	1.5873	0	0	0	0	0	0	0	0	0	0	0	0
56456.2	979			99.45					54287.2	0	99.359	0.641026	0	18.5897	66.0256	13.4615	0	0	0	0	0	1.28205	0	0	0	0	0	0	0	0	0	0	0	0	0	0	0.641026	0	0	0	0	0	0	0	0	0	0	0	0
56478.1	980			99.55					86145.4	0	99	1	0	16.6667	71.6667	10.3333	0	0	0	0.333333	0	0	0	0	0	0	0	0	0	0	0	0	0	0	0	0	1	0	0	0	0	0	0	0	0	0	0	0	0
56614.3	985			100.05					228078	0	99.3808	0.619195	0	21.6718	42.1053	13.9319	2.47678	0.619195	4.64396	3.09598	0	10.8359	0	0	0	0	0	0	0	0	0	0	0	0	0	0	0.309598	0.309598	0	0	0	0	0	0	0	0	0	0	0
56700	988			100.35	1	2	3	47	131216	0	96.063	3.93701	0	17.3228	40.9449	19.685	1.5748	1.5748	6.29921	2.3622	0	3.93701	0	0	2.3622	0	0	0	0	0	0	0	0	0	0	0	3.14961	0.787402	0	0	0	0	0	0	0	0	0	0	0
57370	992			100.75	0	0	0	24
58040	996			101.15	0	0	0	70	104523	0	96.4602	3.53982	0	12.3894	41.5929	30.0885	0	1.76991	0	0	0	10.6195	0	0	0	0	0	0	0	0	0	0	0	0	0	0	2.65487	0	0.884956	0	0	0	0	0	0	0	0	0	0
58280	998			101.35	0	1	1	32
58340	999			101.45					9207.79	0	74.5455	25.4545	0	5.45455	33.9394	30.303	0	0	3.0303	1.81818	0	0	0	0	0	0	0	0	0	0	0	0	0	0	0	0	22.4242	0	1.21212	0	0	0	0	0	1.81818	0	0	0	0
[truncated: 3 more columns]
