# Supplementary material for: Thresholds for the presence of glacial megafauna in central Europe during the last 60,000 years
Source: Sci Rep. 2022 Nov 21;12:20055. doi: 10.1038/s41598-022-22464-x (PMC9681729; doi:10.1038/s41598-022-22464-x)
Supplement: Supplementary file 7 — Supplementary Information 7. [file 41598_2022_22464_MOESM7_ESM.xlsx]

## Sheet: Data
Table S6. Pollen values from all samples from Rother Maar core RM2 versus age and core depth.
[yr b2k]	[m]	[#/ccm]	[%]	[%]	[%]	[%]	[%]	[%]	[%]	[%]	[%]	[%]	[%]	[%]	[%]	[%]	[%]	[%]	[%]	[%]	[%]	[%]	[%]	[%]	[%]	[%]	[%]	[%]	[%]	[%]	[%]	[%]	[%]	[%]	[%]	[%]	[%]	[%]	[%]	[%]
Age	Depth	Total pollen	Tree pollen	Abies	Picea	Pinus	Betula	Alnus	Corylus	Carpinus	Quercus	Tilia	Ulmus	Fraxinus	Fagus	Taxus	Hedera	Viscum	Ilex	Salix	Juniperus	Poaceae	Ericaceae	Artemisia	Caryophyllaceae	Chenopodiaceae	Ranunculaceae	Apiaceae	Rosaceae	Tubuliflorae	Liguliflorae	Cerealia	Secale	Fagopyrum	Juglans	Plantaginaceae	Humulus	Urtica	Rumex	Cyperaceae
8157.95	0.5	0	#DIV/0!	0	0	0	0	0	0	0	0	0	0	0	0	0	0	0	0	0	0	0	0	0	0	0	0	0	0	0	0	0	0	0	0	0	0	0	0	0
9073.85	1.5	0	#DIV/0!	0	0	0	0	0	0	0	0	0	0	0	0	0	0	0	0	0	0	0	0	0	0	0	0	0	0	0	0	0	0	0	0	0	0	0	0	0
9989.76	2.5	0	#DIV/0!	0	0	0	0	0	0	0	0	0	0	0	0	0	0	0	0	0	0	0	0	0	0	0	0	0	0	0	0	0	0	0	0	0	0	0	0	0
10905.7	3.5	0	#DIV/0!	0	0	0	0	0	0	0	0	0	0	0	0	0	0	0	0	0	0	0	0	0	0	0	0	0	0	0	0	0	0	0	0	0	0	0	0	0
11821.6	4.5	0	#DIV/0!	0	0	0	0	0	0	0	0	0	0	0	0	0	0	0	0	0	0	0	0	0	0	0	0	0	0	0	0	0	0	0	0	0	0	0	0	0
12715.5	5.5	0	#DIV/0!	0	0	0	0	0	0	0	0	0	0	0	0	0	0	0	0	0	0	0	0	0	0	0	0	0	0	0	0	0	0	0	0	0	0	0	0	0
13618.6	6.5	0	#DIV/0!	0	0	0	0	0	0	0	0	0	0	0	0	0	0	0	0	0	0	0	0	0	0	0	0	0	0	0	0	0	0	0	0	0	0	0	0	0
14508.8	7.5	18583	100	0	0	0	0	0	0	0	0	0	0	0	0	0	0	0	0	0	0	0	0	0	0	0	0	0	0	0	0	0	0	0	0	0	0	0	0	0
15332.5	8.5	0	#DIV/0!	0	0	0	0	0	0	0	0	0	0	0	0	0	0	0	0	0	0	0	0	0	0	0	0	0	0	0	0	0	0	0	0	0	0	0	0	0
16124.3	9.5	0	#DIV/0!	0	0	0	0	0	0	0	0	0	0	0	0	0	0	0	0	0	0	0	0	0	0	0	0	0	0	0	0	0	0	0	0	0	0	0	0	0
16912.1	10.5	0	#DIV/0!	0	0	0	0	0	0	0	0	0	0	0	0	0	0	0	0	0	0	0	0	0	0	0	0	0	0	0	0	0	0	0	0	0	0	0	0	0
17681.4	11.5	0	#DIV/0!	0	0	0	0	0	0	0	0	0	0	0	0	0	0	0	0	0	0	0	0	0	0	0	0	0	0	0	0	0	0	0	0	0	0	0	0	0
18458.8	12.5	0	#DIV/0!	0	0	0	0	0	0	0	0	0	0	0	0	0	0	0	0	0	0	0	0	0	0	0	0	0	0	0	0	0	0	0	0	0	0	0	0	0
19259.4	13.5	0	#DIV/0!	0	0	0	0	0	0	0	0	0	0	0	0	0	0	0	0	0	0	0	0	0	0	0	0	0	0	0	0	0	0	0	0	0	0	0	0	0
19847.9	14.5	4645.75	0	0	0	0	0	0	0	0	0	0	0	0	0	0	0	0	0	0	0	0	0	0	0	0	0	0	0	0	0	0	0	0	0	0	0	0	0	0
20168.1	15.5	0	#DIV/0!	0	0	0	0	0	0	0	0	0	0	0	0	0	0	0	0	0	0	0	0	0	0	0	0	0	0	0	0	0	0	0	0	0	0	0	0	0
20818.2	16.5	0	#DIV/0!	0	0	0	0	0	0	0	0	0	0	0	0	0	0	0	0	0	0	0	0	0	0	0	0	0	0	0	0	0	0	0	0	0	0	0	0	0
21338.6	17.2	4129.56	100	0	0	0	0	0	0	0	0	0	0	0	0	0	0	0	0	0	0	0	0	0	0	0	0	0	0	0	0	0	0	0	0	0	0	0	0	0
22059.1	18.6	0	#DIV/0!	0	0	0	0	0	0	0	0	0	0	0	0	0	0	0	0	0	0	0	0	0	0	0	0	0	0	0	0	0	0	0	0	0	0	0	0	0
22579.5	19.5	0	#DIV/0!	0	0	0	0	0	0	0	0	0	0	0	0	0	0	0	0	0	0	0	0	0	0	0	0	0	0	0	0	0	0	0	0	0	0	0	0	0
23268	20.5	0	#DIV/0!	0	0	0	0	0	0	0	0	0	0	0	0	0	0	0	0	0	0	0	0	0	0	0	0	0	0	0	0	0	0	0	0	0	0	0	0	0
23768.9	21.5	0	#DIV/0!	0	0	0	0	0	0	0	0	0	0	0	0	0	0	0	0	0	0	0	0	0	0	0	0	0	0	0	0	0	0	0	0	0	0	0	0	0
24366.4	22.5	0	#DIV/0!	0	0	0	0	0	0	0	0	0	0	0	0	0	0	0	0	0	0	0	0	0	0	0	0	0	0	0	0	0	0	0	0	0	0	0	0	0
25033.1	23.6	0	#DIV/0!	0	0	0	0	0	0	0	0	0	0	0	0	0	0	0	0	0	0	0	0	0	0	0	0	0	0	0	0	0	0	0	0	0	0	0	0	0
25462.1	24.3	0	#DIV/0!	0	0	0	0	0	0	0	0	0	0	0	0	0	0	0	0	0	0	0	0	0	0	0	0	0	0	0	0	0	0	0	0	0	0	0	0	0
26013.6	25.2	0	#DIV/0!	0	0	0	0	0	0	0	0	0	0	0	0	0	0	0	0	0	0	0	0	0	0	0	0	0	0	0	0	0	0	0	0	0	0	0	0	0
26687.6	26.3	0	#DIV/0!	0	0	0	0	0	0	0	0	0	0	0	0	0	0	0	0	0	0	0	0	0	0	0	0	0	0	0	0	0	0	0	0	0	0	0	0	0
27141.7	27.5	0	#DIV/0!	0	0	0	0	0	0	0	0	0	0	0	0	0	0	0	0	0	0	0	0	0	0	0	0	0	0	0	0	0	0	0	0	0	0	0	0	0
27754.3	28.5	0	#DIV/0!	0	0	0	0	0	0	0	0	0	0	0	0	0	0	0	0	0	0	0	0	0	0	0	0	0	0	0	0	0	0	0	0	0	0	0	0	0
28752.1	29.5	0	#DIV/0!	0	0	0	0	0	0	0	0	0	0	0	0	0	0	0	0	0	0	0	0	0	0	0	0	0	0	0	0	0	0	0	0	0	0	0	0	0
29475.3	30.5	0	#DIV/0!	0	0	0	0	0	0	0	0	0	0	0	0	0	0	0	0	0	0	0	0	0	0	0	0	0	0	0	0	0	0	0	0	0	0	0	0	0
30380.7	31.5	0	#DIV/0!	0	0	0	0	0	0	0	0	0	0	0	0	0	0	0	0	0	0	0	0	0	0	0	0	0	0	0	0	0	0	0	0	0	0	0	0	0
31277.6	32.5	0	#DIV/0!	0	0	0	0	0	0	0	0	0	0	0	0	0	0	0	0	0	0	0	0	0	0	0	0	0	0	0	0	0	0	0	0	0	0	0	0	0
32165.5	33.5	0	#DIV/0!	0	0	0	0	0	0	0	0	0	0	0	0	0	0	0	0	0	0	0	0	0	0	0	0	0	0	0	0	0	0	0	0	0	0	0	0	0
33016	34.5	11149.8	100	0	0	0	0	0	0	0	0	0	0	0	0	0	0	0	0	0	0	0	0	0	0	0	0	0	0	0	0	0	0	0	0	0	0	0	0	0
33740	35.6	55749	64.7059	0	0	0	0	0	0	0	0	0	0	0	0	0	0	0	0	0	0	0	0	0	0	0	0	0	0	0	0	0	0	0	0	0	0	0	0	0
34904.4	36.5	566782	66.6667	0	1.63934	44.2623	16.3934	0	0	0	0	0	0	0	0	0	0	0	0	0	0	24.5902	0	4.91803	0	1.63934	0	0	0	0	0	0	0	0	0	0	0	0	0	6.55738
36056.2	37.4	9291.5	50	0	0	0	0	0	0	0	0	0	0	0	0	0	0	0	0	0	0	0	0	0	0	0	0	0	0	0	0	0	0	0	0	0	0	0	0	0
36903.9	38.5	167247	76.9231	0	0	66.6667	7.40741	0	0	0	0	0	0	0	0	0	0	0	0	0	0	20.3704	0	1.85185	0	0	0	0	0	0	0	0	0	0	0	0	0	0	0	3.7037
37335.8	39.3	10840.1	28.5714	0	0	0	0	0	0	0	0	0	0	0	0	0	0	0	0	0	0	0	0	0	0	0	0	0	0	0	0	0	0	0	0	0	0	0	0	0
37999.7	40.53	0	#DIV/0!	0	0	0	0	0	0	0	0	0	0	0	0	0	0	0	0	0	0	0	0	0	0	0	0	0	0	0	0	0	0	0	0	0	0	0	0	0
38963.5	41.7	22299.6	41.6667	0	0	0	0	0	0	0	0	0	0	0	0	0	0	0	0	0	0	0	0	0	0	0	0	0	0	0	0	0	0	0	0	0	0	0	0	0
40095	42.5	0	#DIV/0!	0	0	0	0	0	0	0	0	0	0	0	0	0	0	0	0	0	0	0	0	0	0	0	0	0	0	0	0	0	0	0	0	0	0	0	0	0
42926.4	43.5	148664	70.3704	0	0	39.2857	28.5714	0	0	0	0	0	0	0	0	0	0	0	0	0	0	25	0	1.78571	0	0	1.78571	0	0	0	0	0	0	0	0	0	0	0	0	3.57143
44623.8	44.5	12388.7	75	0	0	0	0	0	0	0	0	0	0	0	0	0	0	0	0	0	0	0	0	0	0	0	0	0	0	0	0	0	0	0	0	0	0	0	0	0
45741.3	45.5	138045	94.2308	0	25	40.3846	19.2308	1.92308	1.92308	3.84615	1.92308	0	0	0	0	0	0	0	0	0	0	5.76923	0	0	0	0	0	0	0	0	0	0	0	0	0	0	0	0	0	0
46907	46.5	13937.2	66.6667	0	0	0	0	0	0	0	0	0	0	0	0	0	0	0	0	0	0	0	0	0	0	0	0	0	0	0	0	0	0	0	0	0	0	0	0	0
47463.2	47.5	92915	83.3333	0	11.6667	28.3333	35	1.66667	0	0	3.33333	1.66667	1.66667	0	0	0	0	0	0	0	0	13.3333	0	1.66667	0	0	0	0	0	1.66667	0	0	0	0	0	0	0	0	0	0
48773.8	48.1	418118	92.2222	0	27.7778	57.7778	6.66667	0	0	0	0	0	0	0	0	0	0	0	0	0	0	4.44444	1.11111	0	2.22222	0	0	0	0	0	0	0	0	0	0	0	0	0	0	0
49063.1	48.3	301974	92.1875	0	20	53.8462	15.3846	1.53846	0	0	0	0	0	0	0	0	0	0	0	0	0	7.69231	0	0	0	0	0	0	0	0	0	0	0	0	0	0	0	0	0	1.53846
49304.6	48.5	91485.5	89.0625	0	6.25	57.8125	20.3125	0	3.125	1.5625	0	0	0	0	0	0	0	0	0	0	0	10.9375	0	0	0	0	0	0	0	0	0	0	0	0	0	0	0	0	0	0
49403.1	48.7	105304	77.0833	0	0	50.9804	17.6471	1.96078	0	1.96078	0	0	0	0	0	0	0	0	0	0	0	7.84314	9.80392	1.96078	1.96078	0	0	0	0	0	0	0	0	0	0	0	0	0	0	5.88235
49501.5	48.9	246225	83.0189	0	20.7547	54.717	3.77358	0	0	0	1.88679	0	1.88679	0	0	0	0	0	0	0	0	16.9811	0	0	0	0	0	0	0	0	0	0	0	0	0	0	0	0	0	0
49600	49.1	2137045	95.614	0	42.6087	25.2174	4.34783	6.95652	0.869565	8.69565	0.869565	0	5.21739	0	0	0	0	0	0	0	0	3.47826	0	0	0	0.869565	0	0	0	0	0	0	0	0	0	0	0	0	0	0.869565
49814.6	49.3	1.6446e+06	100	0	26.5537	22.0339	9.03955	5.08475	1.69492	24.2938	5.64972	2.25989	3.38983	0	0	0	0	0	0	0	0	0	0	0	0	0	0	0	0	0	0	0	0	0	0	0	0	0	0	0
50029.2	49.5	678280	99.3151	0	1.36986	34.9315	63.0137	0	0	0	0	0	0	0	0	0	0	0	0	0	0	0	0.684932	0	0	0	0	0	0	0	0	0	0	0	0	0	0	0	0	0
50243.8	49.7	1.12427e+06	98.3471	6.61157	44.6281	17.3554	14.876	4.13223	0.826446	4.13223	2.47934	0	3.30579	0	0	0	0	0	0	0	0	0	1.65289	0	0	0	0	0	0	0	0	0	0	0	0	0	0	0	0	0
50458.4	49.9	2137045	100	2.6087	30.4348	39.1304	15.6522	0.869565	2.6087	5.21739	2.6087	0	0.869565	0	0	0	0	0	0	0	0	0	0	0	0	0	0	0	0	0	0	0	0	0	0	0	0	0	0	0
50673	50.1	867207	97.8571	0	33.5714	19.2857	18.5714	5	1.42857	2.85714	4.28571	0	12.8571	0	0	0	0	0	0	0	0	1.42857	0.714286	0	0	0	0	0	0	0	0	0	0	0	0	0	0	0	0	0
50726.6	50.15	524970	100	0	45.1327	20.354	7.07965	5.30973	3.53982	5.30973	1.76991	0	11.5044	0	0	0	0	0	0	0	0	0	0	0	0	0	0	0	0	0	0	0	0	0	0	0	0	0	0	0
50830.7	50.25	92915	100	0	0	0	0	0	0	0	0	0	0	0	0	0	0	0	0	0	0	0	0	0	0	0	0	0	0	0	0	0	0	0	0	0	0	0	0	0
51089.3	50.5	929150	98	0	31.3333	24.6667	17.3333	4.66667	1.33333	2.66667	4	0	12	0	0	0	0	0	0	0	0	1.33333	0.666667	0	0	0	0	0	0	0	0	0	0	0	0	0	0	0	0	0
52307	51.25	450638	100	0	25.7732	17.5258	13.4021	6.18557	3.09278	13.4021	10.3093	0	10.3093	0	0	0	0	0	0	0	0	0	0	0	0	0	0	0	0	0	0	0	0	0	0	0	0	0	0	0
52759.6	51.4	1.04994e+06	99.115	0	26.5487	12.3894	6.19469	7.07965	9.73451	14.1593	6.19469	0.884956	15.0442	0.884956	0	0	0	0	0	0	0	0	0.884956	0	0	0	0	0	0	0	0	0	0	0	0	0	0	0	0	0
53037.2	51.5	2006964	98.1481	0	25.9259	23.1481	6.48148	3.7037	2.77778	19.4444	6.48148	0	10.1852	0	0	0	0	0	0	0	0	1.85185	0	0	0	0	0	0	0	0	0	0	0	0	0	0	0	0	0	0
53323.8	51.6	176538	81.5789	0	0	14.4737	59.2105	0	0	2.63158	2.63158	1.31579	1.31579	0	0	0	0	0	0	0	0	15.7895	0	2.63158	0	0	0	0	0	0	0	0	0	0	0	0	0	0	0	0
53616.5	51.7	2229960	100	0	24.1667	40.8333	11.6667	7.5	0	3.33333	6.66667	0	5.83333	0	0	0	0	0	0	0	0	0	0	0	0	0	0	0	0	0	0	0	0	0	0	0	0	0	0	0
54220	51.9	941539	96.6667	0	9.86842	61.8421	16.4474	0	0.657895	1.31579	1.31579	0	3.94737	0	0	0	0	0	0	0	0	3.28947	0	0	0	0	0	0	0	0	0	0	0	0	0	0	0	0	0	1.31579
54744.4	52.1	0	#DIV/0!	0	0	0	0	0	0	0	0	0	0	0	0	0	0	0	0	0	0	0	0	0	0	0	0	0	0	0	0	0	0	0	0	0	0	0	0	0
55268.9	52.3	6968.62	66.6667	0	0	0	0	0	0	0	0	0	0	0	0	0	0	0	0	0	0	0	0	0	0	0	0	0	0	0	0	0	0	0	0	0	0	0	0	0
55533.3	52.5	473866	95.098	0	31.3725	39.2157	18.6275	2.94118	0	0	0	0	2.94118	0	0	0	0	0	0	0	0	1.96078	1.96078	0.980392	0	0	0	0	0	0	0	0	0	0	0	0	0	0	0	0
55622.2	52.6	305292	100	0	21.7391	46.9565	28.6957	0.869565	0	0	0	0	1.73913	0	0	0	0	0	0	0	0	0	0	0	0	0	0	0	0	0	0	0	0	0	0	0	0	0	0	0
55746.7	52.74	1059231	97.3684	0	20.1754	57.8947	15.7895	0	0	0	0	0	3.50877	0	0	0	0	0	0	0	0	1.75439	0.877193	0	0	0	0	0	0	0	0	0	0	0	0	0	0	0	0	0
56000	52.9	325202	96.1905	0	11.4286	71.4286	11.4286	0.952381	0	0.952381	0	0	0	0	0	0	0	0	0	0	0	1.90476	0	0	0.952381	0	0	0	0	0	0.952381	0	0	0	0	0	0	0	0	0
56400	53.1	334494	97.2222	0	12.5	70.8333	11.1111	1.38889	0	0	0	0	1.38889	0	0	0	0	0	0	0	0	2.77778	0	0	0	0	0	0	0	0	0	0	0	0	0	0	0	0	0	0
56910.8	53.3	445992	95.8333	0	0	0	0	0	0	0	0	0	0	0	0	0	0	0	0	0	0	0	0	0	0	0	0	0	0	0	0	0	0	0	0	0	0	0	0	0
57458.5	53.5	321220	91.5254	0	11.5702	33.0579	20.6612	1.65289	1.65289	4.95868	6.61157	0.826446	8.26446	0	0	0	0	0	0	0	0	8.26446	0	0	0	0	0	0	0	0	0	0	0	0	0	0	0	0	0	2.47934
58006.2	53.7	641114	88.4058	0	8.69565	60.8696	18.8406	0	0	0	0	0	0	0	0	0	0	0	0	0	0	8.69565	0	1.44928	0	0	0	0	0	1.44928	0	0	0	0	0	0	0	0	0	0
58312.8	53.9	1709636	95.6044	0	8.69565	30.4348	21.7391	1.08696	2.17391	0	9.78261	0	20.6522	0	0	0	0	0	0	0	0	4.34783	0	0	0	0	0	0	0	0	0	0	0	0	0	0	0	0	0	1.08696
58509.7	54.5	0	#DIV/0!	0	0	0	0	0	0	0	0	0	0	0	0	0	0	0	0	0	0	0	0	0	0	0	0	0	0	0	0	0	0	0	0	0	0	0	0	0
58837.9	55.5	0	#DIV/0!	0	0	0	0	0	0	0	0	0	0	0	0	0	0	0	0	0	0	0	0	0	0	0	0	0	0	0	0	0	0	0	0	0	0	0	0	0
59265.4	56.74	80526.3	58.3333	0	0	0	0	0	0	0	0	0	0	0	0	0	0	0	0	0	0	0	0	0	0	0	0	0	0	0	0	0	0	0	0	0	0	0	0	0
59965.1	57.6	7964.14	66.6667	0	0	0	0	0	0	0	0	0	0	0	0	0	0	0	0	0	0	0	0	0	0	0	0	0	0	0	0	0	0	0	0	0	0	0	0	0
60574.2	58.5	0	#DIV/0!	0	0	0	0	0	0	0	0	0	0	0	0	0	0	0	0	0	0	0	0	0	0	0	0	0	0	0	0	0	0	0	0	0	0	0	0	0
61235.8	59.3	0	#DIV/0!	0	0	0	0	0	0	0	0	0	0	0	0	0	0	0	0	0	0	0	0	0	0	0	0	0	0	0	0	0	0	0	0	0	0	0	0	0
62232.5	60.5	0	#DIV/0!	0	0	0	0	0	0	0	0	0	0	0	0	0	0	0	0	0	0	0	0	0	0	0	0	0	0	0	0	0	0	0	0	0	0	0	0	0
63078.5	61.5	0	#DIV/0!	0	0	0	0	0	0	0	0	0	0	0	0	0	0	0	0	0	0	0	0	0	0	0	0	0	0	0	0	0	0	0	0	0	0	0	0	0
63937.5	62.55	84784.9	82.1918	0	2.73973	43.8356	35.6164	0	0	0	0	0	0	0	0	0	0	0	0	0	0	13.6986	0	2.73973	0	0	0	0	0	1.36986	0	0	0	0	0	0	0	0	0	0
64905	63.5	0	#DIV/0!	0	0	0	0	0	0	0	0	0	0	0	0	0	0	0	0	0	0	0	0	0	0	0	0	0	0	0	0	0	0	0	0	0	0	0	0	0
65825	64.5	0	#DIV/0!	0	0	0	0	0	0	0	0	0	0	0	0	0	0	0	0	0	0	0	0	0	0	0	0	0	0	0	0	0	0	0	0	0	0	0	0	0
