# Supplementary material for: Thresholds for the presence of glacial megafauna in central Europe during the last 60,000 years
Source: Sci Rep. 2022 Nov 21;12:20055. doi: 10.1038/s41598-022-22464-x (PMC9681729; doi:10.1038/s41598-022-22464-x)
Supplement: Supplementary file 8 — Supplementary Information 8. [file 41598_2022_22464_MOESM8_ESM.xlsx]

## Sheet: Data
Table S7. Pollen values from all samples from Oberwinkler Maar core OW1 versus age and core depth.
[yr b2k]	[m]	[#/ccm]	[%]	[%]	[%]	[%]	[%]	[%]	[%]	[%]	[%]	[%]	[%]	[%]	[%]	[%]	[%]	[%]	[%]	[%]	[%]	[%]	[%]	[%]	[%]	[%]	[%]	[%]	[%]	[%]	[%]	[%]	[%]	[%]	[%]	[%]	[%]	[%]	[%]	[%]
Age	Depth	Total pollen	Tree pollen	Abies	Picea	Pinus	Betula	Alnus	Corylus	Carpinus	Quercus	Tilia	Ulmus	Fraxinus	Fagus	Taxus	Hedera	Viscum	Ilex	Salix	Juniperus	Poaceae	Ericaceae	Artemisia	Caryophyllaceae	Chenopodiaceae	Ranunculaceae	Apiaceae	Rosaceae	Tubuliflorae	Liguliflorae	Cerealia	Secale	Fagopyrum	Juglans	Plantaginaceae	Humulus	Urtica	Rumex	Cyperaceae
26135	1.005	0	#DIV/0!	0	0	0	0	0	0	0	0	0	0	0	0	0	0	0	0	0	0	0	0	0	0	0	0	0	0	0	0	0	0	0	0	0	0	0	0	0
26468.3	2.005	0	#DIV/0!	0	0	0	0	0	0	0	0	0	0	0	0	0	0	0	0	0	0	0	0	0	0	0	0	0	0	0	0	0	0	0	0	0	0	0	0	0
26801.7	3.005	0	#DIV/0!	0	0	0	0	0	0	0	0	0	0	0	0	0	0	0	0	0	0	0	0	0	0	0	0	0	0	0	0	0	0	0	0	0	0	0	0	0
27135	4.005	0	#DIV/0!	0	0	0	0	0	0	0	0	0	0	0	0	0	0	0	0	0	0	0	0	0	0	0	0	0	0	0	0	0	0	0	0	0	0	0	0	0
27468.3	5.005	0	#DIV/0!	0	0	0	0	0	0	0	0	0	0	0	0	0	0	0	0	0	0	0	0	0	0	0	0	0	0	0	0	0	0	0	0	0	0	0	0	0
27801.7	6.005	0	#DIV/0!	0	0	0	0	0	0	0	0	0	0	0	0	0	0	0	0	0	0	0	0	0	0	0	0	0	0	0	0	0	0	0	0	0	0	0	0	0
28303.3	7.7	483158	7.69231	0	0	0	0	0	0	0	0	0	0	0	0	0	0	0	0	0	0	0	0	0	0	0	0	0	0	0	0	0	0	0	0	0	0	0	0	0
28320	7.75	204413	27.2727	0	0	0	0	0	0	0	0	0	0	0	0	0	0	0	0	0	0	0	0	0	0	0	0	0	0	0	0	0	0	0	0	0	0	0	0	0
28353.3	7.85	55749	0	0	0	0	0	0	0	0	0	0	0	0	0	0	0	0	0	0	0	0	0	0	0	0	0	0	0	0	0	0	0	0	0	0	0	0	0	0
28370	8.3	0	#DIV/0!	0	0	0	0	0	0	0	0	0	0	0	0	0	0	0	0	0	0	0	0	0	0	0	0	0	0	0	0	0	0	0	0	0	0	0	0	0
28538.3	9.005	0	#DIV/0!	0	0	0	0	0	0	0	0	0	0	0	0	0	0	0	0	0	0	0	0	0	0	0	0	0	0	0	0	0	0	0	0	0	0	0	0	0
28900	10.005	0	#DIV/0!	0	0	0	0	0	0	0	0	0	0	0	0	0	0	0	0	0	0	0	0	0	0	0	0	0	0	0	0	0	0	0	0	0	0	0	0	0
29324.7	11.005	0	#DIV/0!	0	0	0	0	0	0	0	0	0	0	0	0	0	0	0	0	0	0	0	0	0	0	0	0	0	0	0	0	0	0	0	0	0	0	0	0	0
29324.7	12.005	0	#DIV/0!	0	0	0	0	0	0	0	0	0	0	0	0	0	0	0	0	0	0	0	0	0	0	0	0	0	0	0	0	0	0	0	0	0	0	0	0	0
29443.8	13.005	0	#DIV/0!	0	0	0	0	0	0	0	0	0	0	0	0	0	0	0	0	0	0	0	0	0	0	0	0	0	0	0	0	0	0	0	0	0	0	0	0	0
29443.8	14.005	0	#DIV/0!	0	0	0	0	0	0	0	0	0	0	0	0	0	0	0	0	0	0	0	0	0	0	0	0	0	0	0	0	0	0	0	0	0	0	0	0	0
30017.7	15.005	0	#DIV/0!	0	0	0	0	0	0	0	0	0	0	0	0	0	0	0	0	0	0	0	0	0	0	0	0	0	0	0	0	0	0	0	0	0	0	0	0	0
30631.4	16.005	0	#DIV/0!	0	0	0	0	0	0	0	0	0	0	0	0	0	0	0	0	0	0	0	0	0	0	0	0	0	0	0	0	0	0	0	0	0	0	0	0	0
31245.2	17.005	0	#DIV/0!	0	0	0	0	0	0	0	0	0	0	0	0	0	0	0	0	0	0	0	0	0	0	0	0	0	0	0	0	0	0	0	0	0	0	0	0	0
31858.9	18.005	0	#DIV/0!	0	0	0	0	0	0	0	0	0	0	0	0	0	0	0	0	0	0	0	0	0	0	0	0	0	0	0	0	0	0	0	0	0	0	0	0	0
32506.6	19.005	0	#DIV/0!	0	0	0	0	0	0	0	0	0	0	0	0	0	0	0	0	0	0	0	0	0	0	0	0	0	0	0	0	0	0	0	0	0	0	0	0	0
33715	20.005	0	#DIV/0!	0	0	0	0	0	0	0	0	0	0	0	0	0	0	0	0	0	0	0	0	0	0	0	0	0	0	0	0	0	0	0	0	0	0	0	0	0
35467.1	22.205	706154	42.1053	0	0	0	0	0	0	0	0	0	0	0	0	0	0	0	0	0	0	0	0	0	0	0	0	0	0	0	0	0	0	0	0	0	0	0	0	0
36536.7	23.805	0	#DIV/0!	0	0	0	0	0	0	0	0	0	0	0	0	0	0	0	0	0	0	0	0	0	0	0	0	0	0	0	0	0	0	0	0	0	0	0	0	0
37140.7	24.605	631822	23.5294	0	0	0	0	0	0	0	0	0	0	0	0	0	0	0	0	0	0	0	0	0	0	0	0	0	0	0	0	0	0	0	0	0	0	0	0	0
37293.2	24.805	520324	17.8571	0	0	0	0	0	0	0	0	0	0	0	0	0	0	0	0	0	0	0	0	0	0	0	0	0	0	0	0	0	0	0	0	0	0	0	0	0
37636.5	25.255	538907	20.6897	0	0	0	0	0	0	0	0	0	0	0	0	0	0	0	0	0	0	0	0	0	0	0	0	0	0	0	0	0	0	0	0	0	0	0	0	0
39537.4	26.505	9087087	84.8671	3.68098	10.8384	61.7587	3.06748	2.45399	0	1.63599	1.02249	0	0.408998	0	0	0	0	0	0	0	0	12.8834	1.02249	1.22699	0	0	0	0	0	0	0	0	0	0	0	0	0	0	0	0
41574.5	27.255	0	#DIV/0!	0	0	0	0	0	0	0	0	0	0	0	0	0	0	0	0	0	0	0	0	0	0	0	0	0	0	0	0	0	0	0	0	0	0	0	0	0
42909.4	27.755	1003482	42.5926	0	3.7037	24.0741	9.25926	3.7037	0	0	0	0	0	0	0	0	0	0	0	1.85185	0	50	3.7037	3.7037	0	0	0	0	0	0	0	0	0	0	0	0	0	0	0	0
43501.9	28.005	9756075	96.9524	0	16.9524	46.0952	15.0476	1.52381	4.38095	8	4.95238	0	0	0	0	0	0	0	0	0	0	2.28571	0.380952	0.380952	0	0	0	0	0	0	0	0	0	0	0	0	0	0	0	0
43540.5	28.105	9402998	61.4625	0	1.18577	22.5296	36.166	0	0	0.197628	0.592885	0.197628	0.592885	0	0	0	0	0	0	0	0	33.004	0.988142	4.54545	0	0	0	0	0	0	0	0	0	0	0	0	0	0	0	0
43579.2	28.205	9458747	68.1729	0	4.91159	35.7564	25.3438	0	0.196464	0.196464	1.17878	0	0.392927	0	0	0	0	0	0	0.196464	0	27.5049	2.55403	1.76817	0	0	0	0	0	0	0	0	0	0	0	0	0	0	0	0
43617.8	28.305	0	#DIV/0!	0	0	0	0	0	0	0	0	0	0	0	0	0	0	0	0	0	0	0	0	0	0	0	0	0	0	0	0	0	0	0	0	0	0	0	0	0
43656.4	28.405	0	#DIV/0!	0	0	0	0	0	0	0	0	0	0	0	0	0	0	0	0	0	0	0	0	0	0	0	0	0	0	0	0	0	0	0	0	0	0	0	0	0
43695	28.505	9477330	59.0196	0	5.88235	42.549	7.45098	0.196078	0.588235	0.980392	0.392157	0	0.196078	0	0	0	0	0	0	0.784314	0	35.098	1.37255	4.5098	0	0	0	0	0	0	0	0	0	0	0	0	0	0	0	0
43733.6	28.605	10071986	95.203	0.184502	25.0923	59.0406	10.1476	0	0	0	0.738007	0	0	0	0	0	0	0	0	0	0	4.24354	0.184502	0.369004	0	0	0	0	0	0	0	0	0	0	0	0	0	0	0	0
43772.2	28.705	9384415	86.7327	0	7.72277	70.297	8.71287	0	0	0	0	0	0	0	0	0	0	0	0	0	0	11.4851	0	1.78218	0	0	0	0	0	0	0	0	0	0	0	0	0	0	0	0
43791.5	28.755	9328666	93.8247	0	26.0956	50.1992	12.749	0.796813	1.39442	1.39442	1.19522	0	0	0	0	0	0	0	0	0	0	5.57769	0.398406	0.199203	0	0	0	0	0	0	0	0	0	0	0	0	0	0	0	0
43810.8	28.805	10462229	93.9609	0	14.5648	55.595	20.2487	0.17762	0.17762	0.71048	2.48668	0	0	0	0	0	0	0	0	0	0	5.15098	0.53286	0.35524	0	0	0	0	0	0	0	0	0	0	0	0	0	0	0	0
43849.5	28.905	10034820	69.2593	0	0.37037	33.5185	34.8148	0	0	0	0.37037	0	0	0	0	0	0	0	0	0.185185	0	28.3333	1.66667	0.740741	0	0	0	0	0	0	0	0	0	0	0	0	0	0	0	0
43888.1	29.005	0	0	0	0	0	0	0	0	0	0	0	0	0	0	0	0	0	0	0	0	0	0	0	0	0	0	0	0	0	0	0	0	0	0	0	0	0	0	0
44003.9	29.305	5556317	42.8094	0	2.34114	19.7324	15.0502	1.33779	0.334448	1.67224	0	0.334448	1.67224	0	0	0	0	0	0	0.334448	0	49.4983	5.01672	2.67559	0	0	0	0	0	0	0	0	0	0	0	0	0	0	0	0
44081.1	29.505	5556317	31.4381	0	3.01003	15.7191	10.7023	0.334448	0.334448	0.668896	0	0	0.334448	0	0	0	0	0	0	0.334448	0	57.5251	2.00669	9.0301	0	0	0	0	0	0	0	0	0	0	0	0	0	0	0	0
44119.8	29.605	2675952	22.2222	0	0.694444	13.8889	6.25	0.694444	0	0	0	0	0.694444	0	0	0	0	0	0	0	0	66.6667	2.08333	9.02778	0	0	0	0	0	0	0	0	0	0	0	0	0	0	0	0
44139.1	29.655	3140527	32.5444	0	1.18343	17.1598	11.8343	0	1.18343	0.591716	0.591716	0	0	0	0	0	0	0	0	0	0	56.213	2.95858	8.28402	0	0	0	0	0	0	0	0	0	0	0	0	0	0	0	0
44197	29.805	9254334	33.1325	0	4.81928	17.4699	8.03213	0.200803	0.401606	0.60241	0.401606	0.401606	0	0	0	0	0	0	0	0.803213	0	62.0482	0	4.81928	0	0	0	0	0	0	0	0	0	0	0	0	0	0	0	0
44216.3	29.855	8752593	49.6815	0	8.06794	29.2994	9.76645	0	0.424628	0.212314	0.212314	0	1.27389	0	0	0	0	0	0	0.424628	0	42.6752	1.06157	6.58174	0	0	0	0	0	0	0	0	0	0	0	0	0	0	0	0
44274.2	30.005	9235751	81.4889	0	16.499	49.2958	13.6821	0.402414	0.201207	0	0	0	1.40845	0	0	0	0	0	0	0	0	17.505	0	1.00604	0	0	0	0	0	0	0	0	0	0	0	0	0	0	0	0
44807.7	30.155	8232269	88.9391	0	30.6998	45.5982	11.5124	0	0.451467	0	0.677201	0	0	0	0	0	0	0	0	0	0	9.25508	0.451467	1.3544	0	0	0	0	0	0	0	0	0	0	0	0	0	0	0	0
45120.5	30.355	9756075	89.3333	0.190476	10.8571	63.619	14.0952	0	0.190476	0.380952	0	0	0	0	0	0	0	0	0	0	0	8.19048	0.761905	1.71429	0	0	0	0	0	0	0	0	0	0	0	0	0	0	0	0
45315.9	30.405	12264780	92.4242	0	20.6061	46.6667	21.0606	0.757576	0.606061	1.21212	1.36364	0.151515	0	0	0	0	0	0	0	0	0	5.75758	0.30303	1.51515	0	0	0	0	0	0	0	0	0	0	0	0	0	0	0	0
45706.8	30.505	9830407	93.3837	0	14.7448	56.7108	17.5803	0.756144	0.94518	1.70132	0.94518	0	0	0	0	0	0	0	0	0	0	5.67108	0.378072	0.567108	0	0	0	0	0	0	0	0	0	0	0	0	0	0	0	0
45902.3	30.555	9310083	97.006	0	3.39321	44.1118	26.9461	1.79641	6.58683	1.99601	11.3772	0	0.798403	0	0	0	0	0	0	0	0	1.99601	0	0.998004	0	0	0	0	0	0	0	0	0	0	0	0	0	0	0	0
46293.2	30.655	11465711	96.9206	0	0.162075	52.0259	32.2528	0	1.45867	0.486224	10.2107	0	0.324149	0	0	0	0	0	0	0	0	2.10697	0	0.972447	0	0	0	0	0	0	0	0	0	0	0	0	0	0	0	0
46684.1	30.755	4013928	95.8333	0	0.462963	17.1296	75	0	0.925926	0	1.85185	0	0	0	0	0	0	0	0	0.462963	0	1.38889	0	2.77778	0	0	0	0	0	0	0	0	0	0	0	0	0	0	0	0
46862.1	30.805	10034820	87.5926	0	0	18.3333	68.7037	0	0.185185	0	0.37037	0	0	0	0	0	0	0	0	0	0	7.77778	0.37037	4.25926	0	0	0	0	0	0	0	0	0	0	0	0	0	0	0	0
46883.2	30.855	4887329	68.4411	0	1.90114	14.0684	50.9506	0	0	0	0	0	0	0	0	0	0	0	0	1.14068	0.380228	28.8973	0.760456	1.90114	0	0	0	0	0	0	0	0	0	0	0	0	0	0	0	0
46925.3	30.955	4069677	35.6164	0	0.456621	11.8721	21.0046	0.456621	0	0	1.36986	0	0	0	0	0	0	0	0	0.456621	0	48.8584	0.456621	15.0685	0	0	0	0	0	0	0	0	0	0	0	0	0	0	0	0
46988.4	31.105	2044130	22.7273	0	3.63636	9.09091	10	0	0	0	0	0	0	0	0	0	0	0	0	0	0	57.2727	0	20	0	0	0	0	0	0	0	0	0	0	0	0	0	0	0	0
47093.7	31.355	1802551	17.5258	0	0	3.09278	10.3093	1.03093	0	0	0	0	0	0	0	0	0	0	0	1.03093	2.06186	63.9175	3.09278	15.4639	0	0	0	0	0	0	0	0	0	0	0	0	0	0	0	0
47198.9	31.605	1691053	10.989	0	1.0989	7.69231	2.1978	0	0	0	0	0	0	0	0	0	0	0	0	0	0	69.2308	3.2967	16.4835	0	0	0	0	0	0	0	0	0	0	0	0	0	0	0	0
47304.2	31.855	2360041	40.1575	0	0.787402	12.5984	18.1102	2.3622	1.5748	0.787402	3.93701	0	0	0	0	0	0	0	0	0	0	55.1181	0	4.72441	0	0	0	0	0	0	0	0	0	0	0	0	0	0	0	0
47436.8	32.255	2397207	38.7597	0	6.20155	15.5039	14.7287	0	0	0	0	0	2.32558	0	0	0	0	0	0	0	0	39.5349	8.52713	13.1783	0	0	0	0	0	0	0	0	0	0	0	0	0	0	0	0
47532.1	32.555	1468057	40.5063	0	2.53165	13.9241	15.1899	3.79747	1.26582	0	1.26582	1.26582	1.26582	0	0	0	0	0	0	0	0	53.1646	2.53165	3.79747	0	0	0	0	0	0	0	0	0	0	0	0	0	0	0	0
47579.7	32.705	3456438	45.6989	0	4.30108	18.8172	16.129	3.22581	1.07527	1.07527	0	0	1.07527	0	0	0	0	0	0	0	0	36.5591	3.76344	13.9785	0	0	0	0	0	0	0	0	0	0	0	0	0	0	0	0
47627.3	32.855	3921013	50.7109	0	0.473934	32.2275	12.7962	1.4218	1.89573	0	0	0	0.473934	0	0	0	0	0	0	1.4218	0	37.9147	0.473934	10.9005	0	0	0	0	0	0	0	0	0	0	0	0	0	0	0	0
47754.3	33.255	3790932	51.4706	0	8.33333	26.9608	10.7843	0.980392	0	0.980392	0	0.490196	0.490196	0	0	0	0	0	0	2.45098	0	37.7451	1.96078	8.82353	0	0	0	0	0	0	0	0	0	0	0	0	0	0	0	0
47928.9	33.805	7544698	44.335	0	0.985222	16.7488	20.936	0.738916	0.985222	0.492611	0.985222	0	0.985222	0	0	0	0	0	0	1.47783	0	36.9458	6.65025	12.069	0	0	0	0	0	0	0	0	0	0	0	0	0	0	0	0
47968.6	34.055	3103361	48.503	0.598802	5.98802	29.3413	11.976	0	0	0	0	0	0.598802	0	0	0	0	0	0	0	0	38.9222	2.99401	9.58084	0	0	0	0	0	0	0	0	0	0	0	0	0	0	0	0
47973.3	34.105	2991863	52.1739	0	4.96894	20.4969	17.3913	3.10559	0	0	0	1.86335	3.10559	0	0	0	0	0	0	1.24224	0	34.1615	8.07453	5.59006	0	0	0	0	0	0	0	0	0	0	0	0	0	0	0	0
48021	34.255	3066195	48.4848	0	1.21212	17.5758	22.4242	3.63636	0.606061	1.21212	0	1.21212	0.606061	0	0	0	0	0	0	0	0	31.5152	5.45455	14.5455	0	0	0	0	0	0	0	0	0	0	0	0	0	0	0	0
48068.6	34.405	3995345	50.6977	0	3.25581	17.6744	26.5116	0.465116	0.930233	0	0.465116	0	0.465116	0	0	0	0	0	0	0.930233	0	37.2093	2.7907	9.30233	0	0	0	0	0	0	0	0	0	0	0	0	0	0	0	0
48084.4	34.455	2118462	66.6667	0	7.01754	24.5614	30.7018	0	0	0.877193	0	0	2.63158	0	0	0	0	0	0	0.877193	0	14.0351	11.4035	7.89474	0	0	0	0	0	0	0	0	0	0	0	0	0	0	0	0
48147.9	34.655	3307774	64.6067	0	4.49438	24.7191	28.6517	1.1236	2.80899	0	0	0	1.1236	0	0	0	0	0	0	1.68539	0	20.7865	2.80899	11.7978	0	0	0	0	0	0	0	0	0	0	0	0	0	0	0	0
48274.9	35.055	6727046	85.6354	0	11.8785	45.5801	19.6133	3.59116	1.9337	0.828729	1.10497	0.276243	0	0	0	0	0	0	0	0.828729	0	11.0497	1.10497	2.20994	0	0	0	0	0	0	0	0	0	0	0	0	0	0	0	0
48306.7	35.155	9254334	86.5462	0	12.6506	62.6506	8.63454	0.401606	1.00402	0.200803	0.60241	0.401606	0	0	0	0	0	0	0	0	0	12.4498	0	1.00402	0	0	0	0	0	0	0	0	0	0	0	0	0	0	0	0
48311.4	35.355	9235751	75.0503	0	7.44467	54.7284	11.2676	1.00604	0	0	0.402414	0	0	0	0	0	0	0	0	0.201207	0	23.1388	0.603622	1.20724	0	0	0	0	0	0	0	0	0	0	0	0	0	0	0	0
48311.4	35.505	4980244	71.6418	0.373134	13.806	43.2836	9.32836	1.86567	1.86567	0	0.746269	0	0.373134	0	0	0	0	0	0	0	0	24.2537	0.373134	3.73134	0	0	0	0	0	0	0	0	0	0	0	0	0	0	0	0
48325.7	35.555	4738665	79.2157	0.392157	14.1176	50.5882	7.05882	1.56863	2.7451	1.56863	0.784314	0	0.392157	0	0	0	0	0	0	0	0	16.8627	1.56863	2.35294	0	0	0	0	0	0	0	0	0	0	0	0	0	0	0	0
48348.1	35.605	9458747	75.2456	0	11.9843	55.2063	5.69745	0	0.982318	0.392927	0.982318	0	0	0	0	0	0	0	0	0	0	20.4322	0.785855	3.53635	0	0	0	0	0	0	0	0	0	0	0	0	0	0	0	0
48510.2	35.705	2099879	76.1062	0	7.9646	59.292	8.84956	0	0	0	0	0	0	0	0	0	0	0	0	0	0	21.2389	0	2.65487	0	0	0	0	0	0	0	0	0	0	0	0	0	0	0	0
48672.2	35.805	10071986	90.5904	0	14.5756	61.0701	14.0221	0	0	0	0.922509	0	0	0	0	0	0	0	0	0	0	8.11808	0.553506	0.738007	0	0	0	0	0	0	0	0	0	0	0	0	0	0	0	0
48834.3	35.905	9793241	81.9734	0	14.0417	52.9412	12.9032	0.759013	0.379507	0	0.56926	0	0.379507	0	0	0	0	0	0	0	0	17.2676	0.379507	0.379507	0	0	0	0	0	0	0	0	0	0	0	0	0	0	0	0
48996.4	36.005	9458747	94.3026	0	6.67976	79.1749	8.05501	0	0	0	0.196464	0	0.196464	0	0	0	0	0	0	0	0	3.33988	1.76817	0.589391	0	0	0	0	0	0	0	0	0	0	0	0	0	0	0	0
49077.4	36.055	9514496	95.7031	0	22.2656	63.0859	6.64062	0.976562	0.585938	0.976562	0.390625	0	0.78125	0	0	0	0	0	0	0	0	4.10156	0.195312	0	0	0	0	0	0	0	0	0	0	0	0	0	0	0	0	0
49158.4	36.105	9830407	93.1947	0	14.7448	71.0775	5.29301	0.189036	0.189036	0.94518	0.567108	0	0.189036	0	0	0	0	0	0	0	0	6.23819	0.378072	0.189036	0	0	0	0	0	0	0	0	0	0	0	0	0	0	0	0
49190.9	36.125	9217168	69.7581	0	7.45968	52.8226	8.46774	1.00806	0	0	0	0	0	0	0	0	0	0	0	0	0	28.629	0.806452	0.806452	0	0	0	0	0	0	0	0	0	0	0	0	0	0	0	0
49239.5	36.155	9867573	93.7853	0	12.6177	69.8682	9.4162	0.94162	0.376648	0.564972	0	0	0	0	0	0	0	0	0	0	0	4.33145	1.12994	0.753296	0	0	0	0	0	0	0	0	0	0	0	0	0	0	0	0
49333.3	36.205	10629476	94.5804	0	19.4056	64.3357	7.34266	1.04895	0.874126	0.174825	1.3986	0	0	0	0	0	0	0	0	0	0	5.24476	0	0.174825	0	0	0	0	0	0	0	0	0	0	0	0	0	0	0	0
49440	36.255	10629476	96.5035	0.874126	25	51.9231	10.3147	2.97203	1.57343	0.174825	2.97203	0	0.699301	0	0	0	0	0	0	0	0	3.14685	0	0.34965	0	0	0	0	0	0	0	0	0	0	0	0	0	0	0	0
49546.7	36.305	10294982	88.6282	0	14.9819	60.8303	6.6787	1.98556	1.98556	0.541516	1.44404	0	0.180505	0	0	0	0	0	0	0	0	10.2888	0.361011	0.722022	0	0	0	0	0	0	0	0	0	0	0	0	0	0	0	0
49636.1	36.355	14587655	87.2611	0	7.51592	65.8599	12.8662	0.254777	0	0.254777	0.509554	0	0	0	0	0	0	0	0	0	0	9.80892	2.03822	0.89172	0	0	0	0	0	0	0	0	0	0	0	0	0	0	0	0
49664.9	36.375	10016237	95.3618	0	10.7607	72.7273	10.9462	0	0.185529	0.556586	0	0	0.185529	0	0	0	0	0	0	0	0	4.08163	0.556586	0	0	0	0	0	0	0	0	0	0	0	0	0	0	0	0	0
49708.2	36.405	9495913	87.6712	0	11.1546	65.362	10.1761	0.195695	0	0	0.782779	0	0	0	0	0	0	0	0	0	0	10.3718	1.36986	0.587084	0	0	0	0	0	0	0	0	0	0	0	0	0	0	0	0
49780.3	36.455	9793241	90.7021	0	12.9032	60.9108	14.611	0.56926	0	0.759013	0.948767	0	0	0	0	0	0	0	0	0	0	7.40038	1.13852	0.759013	0	0	0	0	0	0	0	0	0	0	0	0	0	0	0	0
49809.1	36.475	5927977	86.2069	0	18.4953	52.9781	13.1661	0	0.31348	0.31348	0.626959	0	0	0	0	0	0	0	0	0.31348	0	12.5392	0.626959	0.626959	0	0	0	0	0	0	0	0	0	0	0	0	0	0	0	0
49845.2	36.505	9384415	96.2376	0	13.0693	70.297	8.31683	1.38614	1.18812	0.39604	1.38614	0	0.19802	0	0	0	0	0	0	0	0	2.37624	0.792079	0.594059	0	0	0	0	0	0	0	0	0	0	0	0	0	0	0	0
49845.2	36.555	9960488	98.694	0	8.20896	58.9552	25.7463	1.30597	1.6791	0.559701	2.23881	0	0	0	0	0	0	0	0	0	0	1.1194	0	0.186567	0	0	0	0	0	0	0	0	0	0	0	0	0	0	0	0
49845.2	36.605	9607411	83.1721	0	0.773694	58.8008	22.0503	0.193424	0.580271	0	0.386847	0	0	0	0	0	0	0	0	0.193424	0.193424	8.70406	0	8.12379	0	0	0	0	0	0	0	0	0	0	0	0	0	0	0	0
49881.2	36.655	9867573	92.2787	0	1.12994	70.0565	19.774	0	0.188324	0.564972	0.376648	0	0.188324	0	0	0	0	0	0	0	0	6.02637	0	1.69492	0	0	0	0	0	0	0	0	0	0	0	0	0	0	0	0
49953.4	36.705	9923322	96.6292	0	6.74157	72.0974	17.2285	0.187266	0	0	0.187266	0	0.187266	0	0	0	0	0	0	0	0	2.43446	0	0.93633	0	0	0	0	0	0	0	0	0	0	0	0	0	0	0	0
49982.2	36.725	9365832	97.8175	0	30.9524	38.4921	10.7143	1.78571	5.75397	2.57937	6.34921	0	1.19048	0	0	0	0	0	0	0	0	1.98413	0.198413	0	0	0	0	0	0	0	0	0	0	0	0	0	0	0	0	0
50025.5	36.755	9495913	99.0215	0	19.3738	44.6184	19.3738	0.978474	9.19765	1.56556	3.13112	0	0.782779	0	0	0	0	0	0	0	0	0.782779	0.195695	0	0	0	0	0	0	0	0	0	0	0	0	0	0	0	0	0
50169.7	36.855	10294982	96.9314	0.180505	38.2671	39.5307	4.33213	0.902527	5.23466	3.06859	4.69314	0	0.722022	0	0	0	0	0	0	0	0	2.88809	0.180505	0	0	0	0	0	0	0	0	0	0	0	0	0	0	0	0	0
50198.6	36.875	10425063	96.4349	0	3.74332	72.1925	20.1426	0	0	0.356506	0	0	0	0	0	0	0	0	0	0	0	3.38681	0	0.178253	0	0	0	0	0	0	0	0	0	0	0	0	0	0	0	0
50285.1	36.935	19010409	89.3451	0	1.56403	65.2004	21.2121	0	0.293255	0.293255	0.58651	0	0	0	0	0	0	0	0	0.195503	0	6.64712	0	4.00782	0	0	0	0	0	0	0	0	0	0	0	0	0	0	0	0
50566.3	37.155	9440164	86.811	0.590551	13.3858	41.1417	25	2.3622	1.5748	1.5748	0.787402	0	0.19685	0	0	0	0	0	0	0	0.19685	11.4173	0.787402	0.984252	0	0	0	0	0	0	0	0	0	0	0	0	0	0	0	0
50566.3	37.205	10257816	58.1522	1.08696	5.25362	23.5507	15.3986	1.26812	0.724638	4.16667	3.80435	0	0.905797	0	0	0	0	0	0	1.99275	0	31.7029	0.905797	9.23913	0	0	0	0	0	0	0	0	0	0	0	0	0	0	0	0
50566.3	37.405	8919840	70.2083	0.833333	18.3333	34.1667	5.41667	2.70833	0.833333	6.04167	1.04167	0	0.416667	0	0	0	0	0	0	0.416667	0	25.4167	1.04167	3.33333	0	0	0	0	0	0	0	0	0	0	0	0	0	0	0	0
50566.3	37.455	9068504	80.7377	3.07377	18.0328	41.5984	4.09836	2.2541	2.2541	6.55738	1.43443	0	1.22951	0	0	0	0	0	0	0	0.204918	11.8852	3.27869	4.09836	0	0	0	0	0	0	0	0	0	0	0	0	0	0	0	0
50566.3	37.605	5909394	81.4465	1.57233	17.6101	55.6604	3.77358	0.943396	0.628931	0	0.943396	0	0	0	0	0	0	0	0	0.314465	0	17.9245	0.314465	0.314465	0	0	0	0	0	0	0	0	0	0	0	0	0	0	0	0
50566.3	37.705	9700326	86.7816	0.574713	15.1341	66.2835	3.44828	0.383142	0	0	0.766284	0	0	0	0	0	0	0	0	0	0.191571	13.0268	0.191571	0	0	0	0	0	0	0	0	0	0	0	0	0	0	0	0	0
50674.5	37.855	10109152	95.5882	0.183824	11.9485	62.8676	17.6471	0.735294	0.183824	0.919118	0.735294	0	0.367647	0	0	0	0	0	0	0	0	3.49265	0	0.919118	0	0	0	0	0	0	0	0	0	0	0	0	0	0	0	0
50746.6	37.905	10369314	98.0287	0	13.0824	67.5627	15.4122	0.716846	0.358423	0.537634	0.358423	0	0	0	0	0	0	0	0	0	0	1.07527	0.896057	0	0	0	0	0	0	0	0	0	0	0	0	0	0	0	0	0
50818.8	37.955	9477330	98.2353	0.392157	7.45098	81.5686	6.27451	0.784314	0.392157	0.588235	0.784314	0	0	0	0	0	0	0	0	0	0	1.37255	0	0.392157	0	0	0	0	0	0	0	0	0	0	0	0	0	0	0	0
50890.9	38.005	10034820	96.8519	0	10.3704	78.7037	5.18519	0.37037	0.185185	0.925926	0.185185	0	0.740741	0	0	0	0	0	0	0.185185	0	2.77778	0.37037	0	0	0	0	0	0	0	0	0	0	0	0	0	0	0	0	0
50963	38.055	6857127	100	5.96206	37.9404	13.0081	3.25203	7.31707	2.71003	26.5583	2.16802	0.271003	0.542005	0	0	0	0	0	0	0.271003	0	0	0	0	0	0	0	0	0	0	0	0	0	0	0	0	0	0	0	0
51035.1	38.105	5872228	98.4177	9.49367	13.2911	5.37975	1.58228	11.0759	2.8481	45.8861	7.59494	0	1.26582	0	0	0	0	0	0	0	0	1.58228	0	0	0	0	0	0	0	0	0	0	0	0	0	0	0	0	0	0
51131.8	38.155	5203240	99.2857	4.64286	10	2.5	3.57143	9.28571	5	57.1429	6.07143	0	0	0.714286	0	0	0	0	0	0.357143	0	0.714286	0	0	0	0	0	0	0	0	0	0	0	0	0	0	0	0	0	0
51450.2	38.205	6466884	99.7126	4.88506	7.75862	1.14943	2.01149	4.02299	3.16092	69.2529	6.89655	0	0.287356	0.287356	0	0	0	0	0	0	0	0.287356	0	0	0	0	0	0	0	0	0	0	0	0	0	0	0	0	0	0
51768.6	38.255	9607411	100	1.35397	10.6383	1.54739	3.2882	9.09091	6.96325	60.735	5.41586	0	0	0.967118	0	0	0	0	0	0	0	0	0	0	0	0	0	0	0	0	0	0	0	0	0	0	0	0	0	0
52086.9	38.305	6541216	100	0.568182	3.125	1.13636	1.13636	5.39773	23.0114	61.0795	3.97727	0	0.284091	0	0	0	0	0	0	0.284091	0	0	0	0	0	0	0	0	0	0	0	0	0	0	0	0	0	0	0	0
52405.3	38.355	9718909	99.8088	0.191205	4.58891	0.956023	1.14723	5.16252	11.6635	67.4952	7.64818	0	0.573614	0.382409	0	0	0	0	0	0	0	0.191205	0	0	0	0	0	0	0	0	0	0	0	0	0	0	0	0	0	0
52723.7	38.405	9681743	99.8081	0.575816	3.64683	2.4952	0.383877	2.68714	14.2035	71.4012	3.64683	0	0.767754	0	0	0	0	0	0	0	0	0	0.191939	0	0	0	0	0	0	0	0	0	0	0	0	0	0	0	0	0
53360.4	38.505	7488949	100	0	2.48139	1.73697	1.98511	5.7072	22.0844	61.0422	3.72208	0	0.744417	0.496278	0	0	0	0	0	0	0	0	0	0	0	0	0	0	0	0	0	0	0	0	0	0	0	0	0	0
53997.1	38.605	8882674	98.5356	0	3.55649	5.64854	1.25523	3.9749	67.5732	2.51046	9.62343	0.83682	3.13808	0.41841	0	0	0	0	0	0	0	1.04603	0.41841	0	0	0	0	0	0	0	0	0	0	0	0	0	0	0	0	0
54308.5	38.655	8957006	99.7925	0	1.86722	2.28216	3.52697	4.97925	64.5228	2.48963	13.4855	2.07469	1.24481	3.11203	0	0	0	0	0	0.207469	0	0.207469	0	0	0	0	0	0	0	0	0	0	0	0	0	0	0	0	0	0
54603.5	38.705	6782795	98.9041	0	1.91781	1.64384	1.09589	2.19178	68.7671	1.09589	14.2466	2.46575	5.47945	0	0	0	0	0	0	0	0	1.09589	0	0	0	0	0	0	0	0	0	0	0	0	0	0	0	0	0	0
54898.5	38.755	10053403	100	0	1.47874	3.51201	2.5878	2.03327	70.7948	1.10906	13.6784	0.369686	3.8817	0.554529	0	0	0	0	0	0	0	0	0	0	0	0	0	0	0	0	0	0	0	0	0	0	0	0	0	0
55193.5	38.805	6169556	97.8916	0	1.50602	2.71084	2.40964	2.71084	67.4699	0	17.7711	0.60241	2.40964	0.301205	0	0	0	0	0	0	0	1.80723	0	0.301205	0	0	0	0	0	0	0	0	0	0	0	0	0	0	0	0
55454.5	38.855	9198585	99.1919	0	1.21212	6.26263	2.22222	2.22222	51.1111	2.82828	24.8485	0.20202	6.86869	1.41414	0	0	0	0	0	0	0	0.808081	0	0	0	0	0	0	0	0	0	0	0	0	0	0	0	0	0	0
55636.4	38.905	3512187	92.0635	0	0	16.9312	5.29101	0.529101	18.5185	0	34.9206	0	15.873	0	0	0	0	0	0	0	0	5.82011	0	2.1164	0	0	0	0	0	0	0	0	0	0	0	0	0	0	0	0
55831.8	38.955	9495913	96.6732	0	0.391389	42.6614	15.2642	0.587084	0	0.978474	29.9413	0	6.65362	0	0	0	0	0	0	0.195695	0	2.93542	0	0.391389	0	0	0	0	0	0	0	0	0	0	0	0	0	0	0	0
56150	39.005	10573727	97.5395	0	0	74.3409	19.1564	0	0.351494	0	0.351494	0	2.9877	0	0	0	0	0	0	0.351494	0	2.28471	0	0.175747	0	0	0	0	0	0	0	0	0	0	0	0	0	0	0	0
56760.5	39.105	10462229	68.5613	0	0.17762	43.6945	19.7158	0.35524	0.35524	0.35524	1.06572	0	0.17762	0	0	0	0	0	0	1.95382	0.71048	19.1829	0	12.2558	0	0	0	0	0	0	0	0	0	0	0	0	0	0	0	0
57050	39.155	8715427	59.2751	0	0	31.5565	22.8145	0.426439	0.21322	0.426439	0.852878	0	0.639659	0	0	0	0	0	0	2.1322	0.21322	28.5714	0	12.1535	0	0	0	0	0	0	0	0	0	0	0	0	0	0	0	0
57339.5	39.205	9848990	98.3019	0	4.33962	2.64151	3.58491	11.1321	32.0755	32.2642	9.43396	0.188679	2.26415	0.377358	0	0	0	0	0	0	0	1.69811	0	0	0	0	0	0	0	0	0	0	0	0	0	0	0	0	0	0
57664.8	39.255	1356559	28.7671	0	0	8.21918	12.3288	1.36986	0	0	1.36986	0	2.73973	0	0	0	0	0	0	0	2.73973	65.7534	0	5.47945	0	0	0	0	0	0	0	0	0	0	0	0	0	0	0	0
59065.2	39.405	1077814	15.5172	0	5.17241	3.44828	5.17241	0	0	0	0	0	0	0	0	0	0	0	0	1.72414	0	68.9655	0	15.5172	0	0	0	0	0	0	0	0	0	0	0	0	0	0	0	0
59065.2	39.555	1337976	22.2222	0	1.38889	9.72222	6.94444	0	0	0	0	0	0	0	0	0	0	0	0	4.16667	0	75	0	2.77778	0	0	0	0	0	0	0	0	0	0	0	0	0	0	0	0
60538.2	40.205	0	62.5	0	0	0	0	0	0	0	0	0	0	0	0	0	0	0	0	0	0	0	0	0	0	0	0	0	0	0	0	0	0	0	0	0	0	0	0	0
60720.4	40.605	0	38.0952	0	0	0	0	0	0	0	0	0	0	0	0	0	0	0	0	0	0	0	0	0	0	0	0	0	0	0	0	0	0	0	0	0	0	0	0	0
61501.3	40.905	0	31.7073	0	0	0	0	0	0	0	0	0	0	0	0	0	0	0	0	0	0	0	0	0	0	0	0	0	0	0	0	0	0	0	0	0	0	0	0	0
61761.6	41.005	1412308	55.2632	0	0	21.0526	18.4211	10.5263	0	0	0	0	2.63158	0	0	0	0	0	0	2.63158	0	36.8421	5.26316	2.63158	0	0	0	0	0	0	0	0	0	0	0	0	0	0	0	0
61891.8	41.055	0	55.1724	0	0	0	0	0	0	0	0	0	0	0	0	0	0	0	0	0	0	0	0	0	0	0	0	0	0	0	0	0	0	0	0	0	0	0	0	0
62021.9	41.105	0	50	0	0	0	0	0	0	0	0	0	0	0	0	0	0	0	0	0	0	0	0	0	0	0	0	0	0	0	0	0	0	0	0	0	0	0	0	0
62282.2	41.205	1598138	44.186	0	0	25.5814	13.9535	2.32558	0	2.32558	0	0	0	0	0	0	0	0	0	0	0	48.8372	2.32558	4.65116	0	0	0	0	0	0	0	0	0	0	0	0	0	0	0	0
62672.7	41.355	0	62.5	0	0	0	0	0	0	0	0	0	0	0	0	0	0	0	0	0	0	0	0	0	0	0	0	0	0	0	0	0	0	0	0	0	0	0	0	0
62802.8	41.405	1133563	45.9016	0	0	24.5902	11.4754	3.27869	0	0	0	0	3.27869	0	0	0	0	0	0	3.27869	0	44.2623	3.27869	6.55738	0	0	0	0	0	0	0	0	0	0	0	0	0	0	0	0
63323.4	41.605	1486640	35	0	5	21.25	6.25	0	0	0	0	0	2.5	0	0	0	0	0	0	0	0	57.5	0	7.5	0	0	0	0	0	0	0	0	0	0	0	0	0	0	0	0
63844	41.805	1096397	40.678	0	0	30.5085	5.08475	0	0	0	0	0	0	0	0	0	0	0	0	5.08475	0	40.678	0	18.6441	0	0	0	0	0	0	0	0	0	0	0	0	0	0	0	0
63974.1	41.855	0	42.8571	0	0	0	0	0	0	0	0	0	0	0	0	0	0	0	0	0	0	0	0	0	0	0	0	0	0	0	0	0	0	0	0	0	0	0	0	0
64364.6	42.005	2267126	31.9672	0	0.819672	17.2131	9.01639	2.45902	0	0.819672	0	0	0	0	0	0	0	0	0	1.63934	0	57.377	2.45902	8.19672	0	0	0	0	0	0	0	0	0	0	0	0	0	0	0	0
64885.2	42.205	0	100	0	0	0	0	0	0	0	0	0	0	0	0	0	0	0	0	0	0	0	0	0	0	0	0	0	0	0	0	0	0	0	0	0	0	0	0	0
65405.8	42.405	1059231	40.3509	0	3.50877	28.0702	8.77193	0	0	0	0	0	0	0	0	0	0	0	0	0	0	52.6316	0	7.01754	0	0	0	0	0	0	0	0	0	0	0	0	0	0	0	0
65666.1	42.505	0	35.7143	0	0	0	0	0	0	0	0	0	0	0	0	0	0	0	0	0	0	0	0	0	0	0	0	0	0	0	0	0	0	0	0	0	0	0	0	0
65926.4	42.605	0	35.2941	0	0	0	0	0	0	0	0	0	0	0	0	0	0	0	0	0	0	0	0	0	0	0	0	0	0	0	0	0	0	0	0	0	0	0	0	0
66447	42.805	0	34.1463	0	0	0	0	0	0	0	0	0	0	0	0	0	0	0	0	0	0	0	0	0	0	0	0	0	0	0	0	0	0	0	0	0	0	0	0	0
66707.3	42.905	0	#DIV/0!	0	0	0	0	0	0	0	0	0	0	0	0	0	0	0	0	0	0	0	0	0	0	0	0	0	0	0	0	0	0	0	0	0	0	0	0	0
68945.8	43.9	0	#DIV/0!	0	0	0	0	0	0	0	0	0	0	0	0	0	0	0	0	0	0	0	0	0	0	0	0	0	0	0	0	0	0	0	0	0	0	0	0	0
70820	44.62	0	#DIV/0!	0	0	0	0	0	0	0	0	0	0	0	0	0	0	0	0	0	0	0	0	0	0	0	0	0	0	0	0	0	0	0	0	0	0	0	0	0
72329.7	45.2	0	0	0	0	0	0	0	0	0	0	0	0	0	0	0	0	0	0	0	0	0	0	0	0	0	0	0	0	0	0	0	0	0	0	0	0	0	0	0
72590	46	0	#DIV/0!	0	0	0	0	0	0	0	0	0	0	0	0	0	0	0	0	0	0	0	0	0	0	0	0	0	0	0	0	0	0	0	0	0	0	0	0	0
73138.5	47.8	0	#DIV/0!	0	0	0	0	0	0	0	0	0	0	0	0	0	0	0	0	0	0	0	0	0	0	0	0	0	0	0	0	0	0	0	0	0	0	0	0	0
73827	48.1	0	0	0	0	0	0	0	0	0	0	0	0	0	0	0	0	0	0	0	0	0	0	0	0	0	0	0	0	0	0	0	0	0	0	0	0	0	0	0
